# Supplementary material for: Generation and application of Cu-bound alkyl nitrenes for the catalyst-controlled synthesis of cyclic β-amino acids
Source: Chem Sci. 2021 Apr 27;12(22):7809–17. doi: 10.1039/d1sc01419f (PMC8188474; doi:10.1039/d1sc01419f)
Supplement: SC-012-D1SC01419F-s002 [file SC-012-D1SC01419F-s002.cif]

# Electronic Supplementary Material (ESI) for Chemical Science.
# This journal is © The Royal Society of Chemistry 2021

####################################################################### 
# 
# This file contains crystal structure data downloaded from the 
# Cambridge Structural Database (CSD) hosted by the Cambridge 
# Crystallographic Data Centre (CCDC).
# 
# Full information about CCDC data access policies and citation 
# guidelines are available at http://www.ccdc.cam.ac.uk/access/V1 
# 
# Audit and citation data items may have been added by the CCDC. 
# Please retain this information to preserve the provenance of 
# this file and to allow appropriate attribution of the data. 
# 
#######################################################################

data_exp_387
_database_code_depnum_ccdc_archive 'CCDC 2049408'
loop_
_audit_author_name
_audit_author_address
'Tomoyuki Kimura'
;BIKAKEN
Japan
;
_audit_update_record             
;
2020-12-10 deposited with the CCDC.	2021-04-26 downloaded from the CCDC.
;
_audit_creation_date             2020-06-29
_audit_creation_method           
;
Olex2 1.2
(compiled 2018.05.29 svn.r3508 for OlexSys, GUI svn.r5506)
;
_shelx_SHELXL_version_number     2018/3
_chemical_name_common            ?
_chemical_name_systematic        ?
_chemical_formula_moiety         '2(C18 H19 N O2)'
_chemical_formula_sum            'C36 H38 N2 O4'
_chemical_formula_weight         562.68
_chemical_absolute_configuration ad
_chemical_melting_point          ?
_chemical_oxdiff_formula         'C H N O'
_chemical_oxdiff_usercomment     Raj
loop_
_atom_type_symbol
_atom_type_description
_atom_type_scat_dispersion_real
_atom_type_scat_dispersion_imag
_atom_type_scat_source
C C 0.0181 0.0091 'International Tables Vol C Tables 4.2.6.8 and 6.1.1.4'
H H 0.0000 0.0000 'International Tables Vol C Tables 4.2.6.8 and 6.1.1.4'
N N 0.0311 0.0180 'International Tables Vol C Tables 4.2.6.8 and 6.1.1.4'
O O 0.0492 0.0322 'International Tables Vol C Tables 4.2.6.8 and 6.1.1.4'

_shelx_space_group_comment       
;
The symmetry employed for this shelxl refinement is uniquely defined
by the following loop, which should always be used as a source of
symmetry information in preference to the above space-group names.
They are only intended as comments.
;
_space_group_crystal_system      monoclinic
_space_group_IT_number           4
_space_group_name_H-M_alt        'P 1 21 1'
_space_group_name_Hall           'P 2yb'
loop_
_space_group_symop_operation_xyz
'x, y, z'
'-x, y+1/2, -z'

_cell_length_a                   10.47410(10)
_cell_length_b                   10.48660(10)
_cell_length_c                   13.73150(10)
_cell_angle_alpha                90
_cell_angle_beta                 99.0810(10)
_cell_angle_gamma                90
_cell_volume                     1489.33(2)
_cell_formula_units_Z            2
_cell_measurement_reflns_used    25043
_cell_measurement_temperature    93.15
_cell_measurement_theta_max      76.0470
_cell_measurement_theta_min      3.2570
_shelx_estimated_absorpt_T_max   ?
_shelx_estimated_absorpt_T_min   ?
_exptl_absorpt_coefficient_mu    0.648
_exptl_absorpt_correction_T_max  1.00000
_exptl_absorpt_correction_T_min  0.56816
_exptl_absorpt_correction_type   multi-scan
_exptl_absorpt_process_details   
;
CrysAlisPro 1.171.40.14a (Rigaku Oxford Diffraction, 2018)
Empirical absorption correction using spherical harmonics,
 implemented in SCALE3 ABSPACK scaling algorithm.
;
_exptl_absorpt_special_details   ?
_exptl_crystal_colour            'clear light colourless'
_exptl_crystal_colour_lustre     clear
_exptl_crystal_colour_modifier   light
_exptl_crystal_colour_primary    colourless
_exptl_crystal_density_diffrn    1.255
_exptl_crystal_density_meas      ?
_exptl_crystal_density_method    ?
_exptl_crystal_description       prism
_exptl_crystal_F_000             600
_exptl_crystal_size_max          0.3
_exptl_crystal_size_mid          0.1
_exptl_crystal_size_min          0.05
_exptl_transmission_factor_max   ?
_exptl_transmission_factor_min   ?
_diffrn_reflns_av_R_equivalents  0.0291
_diffrn_reflns_av_unetI/netI     0.0203
_diffrn_reflns_Laue_measured_fraction_full 1.000
_diffrn_reflns_Laue_measured_fraction_max 0.967
_diffrn_reflns_limit_h_max       13
_diffrn_reflns_limit_h_min       -13
_diffrn_reflns_limit_k_max       12
_diffrn_reflns_limit_k_min       -12
_diffrn_reflns_limit_l_max       17
_diffrn_reflns_limit_l_min       -17
_diffrn_reflns_number            28665
_diffrn_reflns_point_group_measured_fraction_full 0.976
_diffrn_reflns_point_group_measured_fraction_max 0.929
_diffrn_reflns_theta_full        67.684
_diffrn_reflns_theta_max         76.213
_diffrn_reflns_theta_min         3.259
_diffrn_ambient_temperature      93.15
_diffrn_detector                 'Rigaku HyPix-6000 area detector'
_diffrn_detector_area_resol_mean 10.0
_diffrn_detector_type            'HPC area detector'
_diffrn_measured_fraction_theta_full 1.000
_diffrn_measured_fraction_theta_max 0.967
_diffrn_measurement_details      
;
List of Runs (angles in degrees, time in seconds):

  # Type    Start    End  Width  t~exp~   \w     \q     \k     \f   Frames
#--------------------------------------------------------------------------
  1  \w    -26.00  60.00   0.50    0.05    --   47.95 -25.00  20.00  172
  2  \w     41.00  68.00   0.50    0.05    --   47.95  38.00 -90.00   54
  3  \w     36.00 122.00   0.50    0.05    --   47.95  25.00-175.00  172
  4  \w     93.00 174.00   0.50    0.11    --  106.49  25.00-175.00  162
  5  \w    144.00 170.00   0.50    0.11    --  106.49  61.00 -60.00   52
  6  \w     91.00 119.00   0.50    0.11    --  106.49  61.00 -60.00   56
  7  \w     92.00 118.00   0.50    0.11    --  106.49  61.00 -90.00   52
  8  \w     98.00 127.00   0.50    0.11    --  106.49  45.00-120.00   58
  9  \w     86.00 112.00   0.50    0.11    --  106.49  77.00 -90.00   52
 10  \w     85.00 111.00   0.50    0.11    --  106.49  77.00-120.00   52
 11  \w     85.00 120.00   0.50    0.11    --  106.49  77.00-150.00   70
 12  \w     84.00 111.00   0.50    0.11    --  106.49  77.00-180.00   54
 13  \w     33.00 110.00   0.50    0.05    --   47.95  57.00 -60.00  154
 14  \w     31.00  60.00   0.50    0.11    --  106.49 -25.00  20.00   58
 15  \w     36.00  93.00   0.50    0.05    --   47.95  38.00-120.00  114
 16  \w    -60.00  27.00   0.50    0.05    --  -47.95  25.00-175.00  174
 17  \w    -66.00 -25.00   0.50    0.11    -- -100.00  25.00-175.00   82
 18  \w    -81.00 -32.00   0.50    0.11    -- -100.00  45.00 -60.00   98
 19  \w    -67.00 -25.00   0.50    0.11    -- -100.00  30.00   0.00   84
 20  \w    -77.00 -30.00   0.50    0.11    -- -100.00  61.00  30.00   94
 21  \w    -70.00 -28.00   0.50    0.11    -- -100.00  45.00   0.00   84
 22  \w    -66.00 -27.00   0.50    0.11    -- -100.00 125.00 -60.00   78
 23  \w    -96.00 -20.00   0.50    0.05    --  -47.95 125.00 -60.00  152
 24  \w   -102.00 -33.00   0.50    0.11    -- -100.00  61.00 -60.00  138
 25  \w   -116.00 -90.00   0.50    0.11    -- -100.00  61.00  30.00   52
 26  \w   -116.00 -80.00   0.50    0.11    -- -100.00 125.00 -60.00   72
 27  \w   -122.00 -36.00   0.50    0.05    --  -47.95 -25.00  20.00  172
 28  \w    -70.00 -31.00   0.50    0.11    -- -100.00  45.00 150.00   78
 29  \w   -110.00 -84.00   0.50    0.11    -- -100.00 -61.00   0.00   52
 30  \w   -102.00 -77.00   0.50    0.11    -- -100.00 -78.00 -19.05   50
 31  \w   -103.00 -77.00   0.50    0.11    -- -100.00 -77.00 -60.00   52
 32  \w   -104.00 -78.00   0.50    0.11    -- -100.00 -77.00 -73.19   52
 33  \w   -101.00 -76.00   0.50    0.11    -- -100.00 -79.00 -59.08   50
 34  \w   -104.00 -78.00   0.50    0.11    -- -100.00 -77.00 -30.00   52
 35  \w   -109.00 -83.00   0.50    0.11    -- -100.00 -64.00 -70.68   52
 36  \w   -101.00 -75.00   0.50    0.11    -- -100.00 -82.00-104.47   52
 37  \w   -103.00 -77.00   0.50    0.11    -- -100.00 -77.00 -90.00   52
 38  \w   -110.00 -84.00   0.50    0.11    -- -100.00 -61.00 -60.00   52
 39  \w   -111.00 -85.00   0.50    0.11    -- -100.00 -61.00 -30.00   52
 40  \w   -114.00 -87.00   0.50    0.11    -- -100.00 -43.00 -75.11   54
 41  \w   -117.00 -84.00   0.50    0.11    -- -100.00 -61.00-120.00   66
 42  \w   -114.00 -84.00   0.50    0.11    -- -100.00 -60.00 -96.28   60
 43  \w   -124.00 -84.00   0.50    0.11    -- -100.00 -66.00  -7.30   80
 44  \w   -105.00 -80.00   0.50    0.11    -- -100.00 -77.00   0.00   50
 45  \w   -120.00 -25.00   0.50    0.05    --  -47.95 -77.00 -30.00  190
 46  \w   -120.00 -25.00   0.50    0.05    --  -47.95 -77.00-120.00  190
 47  \w   -120.00 -25.00   0.50    0.05    --  -47.95 -77.00 -90.00  190
 48  \w   -125.00 -86.00   0.50    0.11    -- -100.00 -52.00 -94.98   78
 49  \w   -156.00 -86.00   0.50    0.11    -- -100.00 -54.00 -15.14  140
 50  \w   -167.00-141.00   0.50    0.11    -- -100.00 -82.00-104.47   52
 51  \w   -172.00-125.00   0.50    0.11    -- -100.00 -77.00 -73.19   94
 52  \w   -173.00 -87.00   0.50    0.11    -- -100.00 -25.00  20.00  172
 53  \w   -173.00-119.00   0.50    0.11    -- -100.00 -79.00 -59.08  108
 54  \w   -173.00-140.00   0.50    0.11    -- -100.00 -77.00 -90.00   66
 55  \w   -171.00 -85.00   0.50    0.11    -- -100.00 -58.00 -29.21  172
 56  \w   -173.00 -77.00   0.50    0.11    -- -100.00 -77.00-123.75  192
 57  \w   -172.00-146.00   0.50    0.11    -- -100.00 -78.00 -19.05   52
;
_diffrn_measurement_device       'four-circle diffractometer'
_diffrn_measurement_device_type  'Rigaku XtaLAB Synergy-Custom'
_diffrn_measurement_method       '\w scans'
_diffrn_orient_matrix_type       
'CrysAlisPro convention (1999,Acta A55,543-557)'
_diffrn_orient_matrix_UB_11      -0.1370458000
_diffrn_orient_matrix_UB_12      0.0104251000
_diffrn_orient_matrix_UB_13      0.0266659000
_diffrn_orient_matrix_UB_21      0.0512671000
_diffrn_orient_matrix_UB_22      -0.0470031000
_diffrn_orient_matrix_UB_23      0.1051868000
_diffrn_orient_matrix_UB_31      0.0276338000
_diffrn_orient_matrix_UB_32      0.1388643000
_diffrn_orient_matrix_UB_33      0.0335880000
_diffrn_radiation_monochromator  'multi-layer mirror optics'
_diffrn_radiation_probe          x-ray
_diffrn_radiation_type           CuK\a
_diffrn_radiation_wavelength     1.54184
_diffrn_source                   'rotating anode X-ray generator'
_diffrn_source_type              micromax007
_reflns_Friedel_coverage         0.818
_reflns_Friedel_fraction_full    0.949
_reflns_Friedel_fraction_max     0.887
_reflns_number_gt                5673
_reflns_number_total             5802
_reflns_odcompleteness_completeness 100.00
_reflns_odcompleteness_iscentric 1
_reflns_odcompleteness_theta     66.97
_reflns_special_details          
;
 Reflections were merged by SHELXL according to the crystal
 class for the calculation of statistics and refinement.
 
 _reflns_Friedel_fraction is defined as the number of unique
 Friedel pairs measured divided by the number that would be
 possible theoretically, ignoring centric projections and
 systematic absences.
;
_reflns_threshold_expression     'I > 2\s(I)'
_computing_cell_refinement       'CrysAlisPro 1.171.40.14a (Rigaku OD, 2018)'
_computing_data_collection       'CrysAlisPro 1.171.40.14a (Rigaku OD, 2018)'
_computing_data_reduction        'CrysAlisPro 1.171.40.14a (Rigaku OD, 2018)'
_computing_molecular_graphics    'Olex2 (Dolomanov et al., 2009)'
_computing_publication_material  'Olex2 (Dolomanov et al., 2009)'
_computing_structure_refinement  'ShelXL (Sheldrick, 2015)'
_computing_structure_solution    'ShelXT (Sheldrick, 2015)'
_refine_diff_density_max         0.341
_refine_diff_density_min         -0.307
_refine_diff_density_rms         0.035
_refine_ls_abs_structure_details 
;
 Flack x determined using 2511 quotients [(I+)-(I-)]/[(I+)+(I-)]
 (Parsons, Flack and Wagner, Acta Cryst. B69 (2013) 249-259).
;
_refine_ls_abs_structure_Flack   -0.02(6)
_refine_ls_extinction_coef       .
_refine_ls_extinction_method     none
_refine_ls_goodness_of_fit_ref   1.038
_refine_ls_hydrogen_treatment    constr
_refine_ls_matrix_type           full
_refine_ls_number_parameters     381
_refine_ls_number_reflns         5802
_refine_ls_number_restraints     1
_refine_ls_R_factor_all          0.0292
_refine_ls_R_factor_gt           0.0287
_refine_ls_restrained_S_all      1.038
_refine_ls_shift/su_max          0.000
_refine_ls_shift/su_mean         0.000
_refine_ls_structure_factor_coef Fsqd
_refine_ls_weighting_details     
'w=1/[\s^2^(Fo^2^)+(0.0436P)^2^+0.2272P] where P=(Fo^2^+2Fc^2^)/3'
_refine_ls_weighting_scheme      calc
_refine_ls_wR_factor_gt          0.0743
_refine_ls_wR_factor_ref         0.0746
_refine_special_details          ?
_olex2_refinement_description    
;
1. Fixed Uiso
 At 1.2 times of:
  All C(H) groups, All C(H,H) groups, All N(H) groups
 At 1.5 times of:
  All C(H,H,H) groups
2.a Riding coordinates:
 N2(H2)
2.b Secondary CH2 refined with riding coordinates:
 C00C(H00A,H00C), C00J(H00D,H00E), C00O(H00Q,H00S), C00T(H00F,H00H), C00U(H00U,
 H00V), C00W(H00W,H00Y)
2.c Aromatic/amide H refined with riding coordinates:
 N1(H1), C00B(H00B), C00G(H00G), C00H(H00O), C00I(H00I), C00K(H00P),
 C00L(H00L), C00M(H00M), C00Q(H00T), C00R(H00R), C00X(H00X), C00Y(H00Z),
 C010(H010), C011(H011), C012(H012), C013(H013), C014(H014), C015(H015),
 C016(H016)
2.d Idealised Me refined as rotating group:
 C00V(H00J,H00K,H00N), C00Z(H00,H,HA)
;
_atom_sites_solution_hydrogens   mixed
_atom_sites_solution_primary     dual
_atom_sites_solution_secondary   ?
loop_
_atom_site_label
_atom_site_type_symbol
_atom_site_fract_x
_atom_site_fract_y
_atom_site_fract_z
_atom_site_U_iso_or_equiv
_atom_site_adp_type
_atom_site_occupancy
_atom_site_site_symmetry_order
_atom_site_calc_flag
_atom_site_refinement_flags_posn
_atom_site_refinement_flags_adp
_atom_site_refinement_flags_occupancy
_atom_site_disorder_assembly
_atom_site_disorder_group
O001 O 0.23446(11) 0.01874(12) 0.54234(9) 0.0222(3) Uani 1 1 d . . . . .
O002 O 0.64577(12) -0.47525(13) 0.76131(8) 0.0248(3) Uani 1 1 d . . . . .
O003 O 0.34661(11) 0.18987(12) 0.50888(9) 0.0234(3) Uani 1 1 d . . . . .
O004 O 0.56463(13) -0.32907(16) 0.85381(10) 0.0355(4) Uani 1 1 d . . . . .
N1 N 0.53922(14) -0.07574(15) 0.55660(11) 0.0219(3) Uani 1 1 d . . . . .
H1 H 0.520365 -0.136336 0.512325 0.026 Uiso 1 1 calc R . . . .
N2 N 0.63220(15) -0.58584(19) 0.99887(12) 0.0305(4) Uani 1 1 d . . . . .
H2 H 0.595853 -0.605968 1.050358 0.037 Uiso 1 1 d R . . . .
C007 C 0.33445(15) 0.09981(16) 0.56106(12) 0.0173(3) Uani 1 1 d . . . . .
C008 C 0.63029(15) 0.01720(17) 0.54492(12) 0.0188(3) Uani 1 1 d . . . . .
C009 C 0.28032(16) 0.19173(18) 0.75400(12) 0.0211(3) Uani 1 1 d . . . . .
C00A C 0.64652(16) -0.40712(19) 0.84344(12) 0.0248(4) Uani 1 1 d . . . . .
C00B C 0.71456(16) -0.00100(18) 0.47595(12) 0.0206(3) Uani 1 1 d . . . . .
H00B H 0.712264 -0.078675 0.440119 0.025 Uiso 1 1 calc R . . . .
C00C C 0.54105(15) 0.15600(17) 0.66955(12) 0.0206(3) Uani 1 1 d . . . . .
H00A H 0.508889 0.244792 0.662037 0.025 Uiso 1 1 calc R . . . .
H00C H 0.588280 0.146307 0.737503 0.025 Uiso 1 1 calc R . . . .
C00D C 0.68944(17) -0.6925(2) 0.96215(13) 0.0259(4) Uani 1 1 d . . . . .
C00E C 0.63360(15) 0.13257(18) 0.59702(12) 0.0194(3) Uani 1 1 d . . . . .
C00F C 0.79171(16) -0.67531(19) 0.90788(12) 0.0232(4) Uani 1 1 d . . . . .
C00G C 0.15128(17) 0.20489(19) 0.71086(13) 0.0240(4) Uani 1 1 d . . . . .
H00G H 0.107691 0.134718 0.676676 0.029 Uiso 1 1 calc R . . . .
C00H C 1.1065(2) -0.2300(2) 0.79031(15) 0.0303(4) Uani 1 1 d . . . . .
H00O H 1.197706 -0.238231 0.796401 0.036 Uiso 1 1 calc R . . . .
C00I C 0.80059(16) 0.09355(19) 0.46011(13) 0.0236(4) Uani 1 1 d . . . . .
H00I H 0.856208 0.080987 0.412584 0.028 Uiso 1 1 calc R . . . .
C00J C 0.47578(16) -0.07086(18) 0.64332(12) 0.0212(3) Uani 1 1 d . . . . .
H00D H 0.537780 -0.094634 0.702628 0.025 Uiso 1 1 calc R . . . .
H00E H 0.402970 -0.132106 0.636113 0.025 Uiso 1 1 calc R . . . .
C00K C 0.84353(17) -0.7830(2) 0.86951(13) 0.0255(4) Uani 1 1 d . . . . .
H00P H 0.911387 -0.772483 0.831738 0.031 Uiso 1 1 calc R . . . .
C00L C 0.72263(17) 0.22539(19) 0.58068(13) 0.0252(4) Uani 1 1 d . . . . .
H00L H 0.726154 0.303118 0.616539 0.030 Uiso 1 1 calc R . . . .
C00M C 0.08554(19) 0.3185(2) 0.71696(14) 0.0291(4) Uani 1 1 d . . . . .
H00M H -0.002040 0.325906 0.686353 0.035 Uiso 1 1 calc R . . . .
C00N C 0.90868(18) -0.26462(18) 0.85764(13) 0.0254(4) Uani 1 1 d . . . . .
C00O C 0.84825(17) -0.54460(19) 0.89618(13) 0.0236(4) Uani 1 1 d . . . . .
H00Q H 0.862422 -0.534269 0.827024 0.028 Uiso 1 1 calc R . . . .
H00S H 0.933581 -0.539151 0.938847 0.028 Uiso 1 1 calc R . . . .
C00P C 0.42552(16) 0.06453(17) 0.65487(12) 0.0189(3) Uani 1 1 d . . . . .
C00Q C 1.04231(18) -0.27555(19) 0.86458(13) 0.0264(4) Uani 1 1 d . . . . .
H00T H 1.090556 -0.314816 0.921048 0.032 Uiso 1 1 calc R . . . .
C00R C 0.34135(18) 0.2963(2) 0.80474(13) 0.0268(4) Uani 1 1 d . . . . .
H00R H 0.429219 0.289675 0.834809 0.032 Uiso 1 1 calc R . . . .
C00S C 0.76346(17) -0.43478(19) 0.92215(12) 0.0241(4) Uani 1 1 d . . . . .
C00T C 0.35147(17) 0.06872(18) 0.74417(12) 0.0222(4) Uani 1 1 d . . . . .
H00F H 0.288529 -0.002385 0.738009 0.027 Uiso 1 1 calc R . . . .
H00H H 0.413869 0.054749 0.805299 0.027 Uiso 1 1 calc R . . . .
C00U C 0.71069(18) -0.4712(2) 1.01659(13) 0.0287(4) Uani 1 1 d . . . . .
H00U H 0.783373 -0.486625 1.070760 0.034 Uiso 1 1 calc R . . . .
H00V H 0.657712 -0.400530 1.036472 0.034 Uiso 1 1 calc R . . . .
C00V C 0.14220(17) 0.0503(2) 0.45595(15) 0.0292(4) Uani 1 1 d . . . . .
H00J H 0.184848 0.047111 0.397398 0.044 Uiso 1 1 calc GR . . . .
H00K H 0.108330 0.136289 0.463171 0.044 Uiso 1 1 calc GR . . . .
H00N H 0.070849 -0.011197 0.448688 0.044 Uiso 1 1 calc GR . . . .
C00W C 0.84146(18) -0.3094(2) 0.94139(13) 0.0280(4) Uani 1 1 d . . . . .
H00W H 0.782015 -0.241245 0.956274 0.034 Uiso 1 1 calc R . . . .
H00Y H 0.907484 -0.321124 1.000768 0.034 Uiso 1 1 calc R . . . .
C00X C 0.80667(17) 0.2069(2) 0.51296(14) 0.0281(4) Uani 1 1 d . . . . .
H00X H 0.867422 0.270966 0.502999 0.034 Uiso 1 1 calc R . . . .
C00Y C 0.64398(18) -0.8152(2) 0.97696(13) 0.0315(4) Uani 1 1 d . . . . .
H00Z H 0.574970 -0.826410 1.013495 0.038 Uiso 1 1 calc R . . . .
C00Z C 0.53829(18) -0.4492(2) 0.68351(13) 0.0295(4) Uani 1 1 d . . . . .
H00 H 0.542470 -0.506789 0.627873 0.044 Uiso 1 1 calc GR . . . .
H H 0.543058 -0.360675 0.661576 0.044 Uiso 1 1 calc GR . . . .
HA H 0.456704 -0.462657 0.708506 0.044 Uiso 1 1 calc GR . . . .
C010 C 0.1470(2) 0.4212(2) 0.76750(15) 0.0329(4) Uani 1 1 d . . . . .
H010 H 0.101784 0.498990 0.771902 0.039 Uiso 1 1 calc R . . . .
C011 C 0.8404(2) -0.2074(2) 0.77309(15) 0.0315(4) Uani 1 1 d . . . . .
H011 H 0.749049 -0.199525 0.766382 0.038 Uiso 1 1 calc R . . . .
C012 C 0.79947(19) -0.9050(2) 0.88455(14) 0.0306(4) Uani 1 1 d . . . . .
H012 H 0.837361 -0.976990 0.858289 0.037 Uiso 1 1 calc R . . . .
C013 C 0.6986(2) -0.9204(2) 0.93886(14) 0.0335(4) Uani 1 1 d . . . . .
H013 H 0.667387 -1.003383 0.949709 0.040 Uiso 1 1 calc R . . . .
C014 C 1.0372(2) -0.1725(2) 0.70733(14) 0.0322(4) Uani 1 1 d . . . . .
H014 H 1.080788 -0.140642 0.656738 0.039 Uiso 1 1 calc R . . . .
C015 C 0.2751(2) 0.4098(2) 0.81169(15) 0.0331(4) Uani 1 1 d . . . . .
H015 H 0.317525 0.479798 0.846823 0.040 Uiso 1 1 calc R . . . .
C016 C 0.9041(2) -0.1621(2) 0.69893(15) 0.0348(5) Uani 1 1 d . . . . .
H016 H 0.856174 -0.123600 0.641984 0.042 Uiso 1 1 calc R . . . .

loop_
_atom_site_aniso_label
_atom_site_aniso_U_11
_atom_site_aniso_U_22
_atom_site_aniso_U_33
_atom_site_aniso_U_23
_atom_site_aniso_U_13
_atom_site_aniso_U_12
O001 0.0184(5) 0.0208(6) 0.0265(6) 0.0015(5) 0.0010(5) -0.0022(5)
O002 0.0231(6) 0.0331(7) 0.0172(6) 0.0001(5) -0.0001(4) -0.0002(5)
O003 0.0226(6) 0.0234(7) 0.0245(6) 0.0056(5) 0.0044(5) -0.0004(5)
O004 0.0266(7) 0.0536(10) 0.0265(7) -0.0003(6) 0.0050(5) 0.0145(7)
N1 0.0231(7) 0.0191(7) 0.0245(7) -0.0026(6) 0.0075(5) -0.0006(6)
N2 0.0222(7) 0.0485(11) 0.0227(8) 0.0011(7) 0.0091(6) 0.0027(7)
C007 0.0169(7) 0.0159(8) 0.0200(8) -0.0013(6) 0.0060(6) 0.0024(6)
C008 0.0157(7) 0.0215(9) 0.0184(8) 0.0024(6) 0.0005(6) 0.0030(6)
C009 0.0249(8) 0.0234(9) 0.0170(7) 0.0021(6) 0.0099(6) 0.0003(7)
C00A 0.0194(8) 0.0359(11) 0.0200(8) 0.0015(7) 0.0058(6) 0.0009(7)
C00B 0.0178(7) 0.0243(9) 0.0194(8) -0.0009(6) 0.0013(6) 0.0044(6)
C00C 0.0190(7) 0.0226(9) 0.0202(8) -0.0034(6) 0.0026(6) -0.0008(7)
C00D 0.0180(8) 0.0426(12) 0.0165(8) 0.0025(7) 0.0010(6) -0.0001(7)
C00E 0.0153(7) 0.0239(9) 0.0181(8) 0.0000(6) 0.0003(6) 0.0016(6)
C00F 0.0190(8) 0.0347(11) 0.0154(8) -0.0001(7) 0.0013(6) -0.0006(7)
C00G 0.0237(8) 0.0276(10) 0.0224(8) -0.0007(7) 0.0088(7) 0.0004(7)
C00H 0.0309(10) 0.0279(11) 0.0314(10) -0.0032(8) 0.0029(8) -0.0036(8)
C00I 0.0177(8) 0.0308(10) 0.0229(8) 0.0003(7) 0.0051(6) 0.0019(7)
C00J 0.0200(8) 0.0212(9) 0.0228(8) 0.0044(7) 0.0050(6) 0.0042(7)
C00K 0.0233(8) 0.0355(11) 0.0175(8) 0.0002(7) 0.0025(6) -0.0010(8)
C00L 0.0210(8) 0.0266(10) 0.0283(9) -0.0049(7) 0.0046(7) -0.0027(7)
C00M 0.0285(9) 0.0320(11) 0.0293(9) 0.0053(8) 0.0124(7) 0.0075(8)
C00N 0.0296(9) 0.0225(10) 0.0227(9) -0.0061(7) 0.0000(7) 0.0024(7)
C00O 0.0183(8) 0.0327(10) 0.0198(8) -0.0020(7) 0.0034(6) 0.0017(7)
C00P 0.0190(7) 0.0204(9) 0.0179(7) 0.0005(6) 0.0044(6) 0.0016(6)
C00Q 0.0283(9) 0.0256(10) 0.0231(9) -0.0021(7) -0.0027(7) 0.0005(7)
C00R 0.0286(9) 0.0320(11) 0.0211(8) -0.0024(7) 0.0083(7) -0.0030(8)
C00S 0.0203(8) 0.0347(11) 0.0174(8) -0.0024(7) 0.0030(6) 0.0037(7)
C00T 0.0235(8) 0.0240(9) 0.0202(8) 0.0031(6) 0.0065(6) 0.0015(7)
C00U 0.0261(8) 0.0424(12) 0.0177(8) -0.0016(8) 0.0043(7) 0.0079(8)
C00V 0.0214(8) 0.0292(10) 0.0339(10) 0.0007(8) -0.0055(7) 0.0006(7)
C00W 0.0277(9) 0.0333(11) 0.0218(8) -0.0070(7) 0.0006(7) 0.0048(8)
C00X 0.0225(8) 0.0307(10) 0.0330(9) -0.0016(8) 0.0097(7) -0.0054(7)
C00Y 0.0216(8) 0.0513(13) 0.0204(8) 0.0076(8) -0.0001(7) -0.0058(8)
C00Z 0.0262(9) 0.0392(12) 0.0208(8) 0.0043(8) -0.0039(7) -0.0023(8)
C010 0.0431(11) 0.0256(10) 0.0356(10) 0.0030(8) 0.0238(9) 0.0067(8)
C011 0.0309(9) 0.0304(11) 0.0304(10) -0.0017(8) -0.0037(7) 0.0054(8)
C012 0.0334(10) 0.0339(11) 0.0230(9) -0.0011(8) -0.0003(7) -0.0018(8)
C013 0.0323(10) 0.0407(12) 0.0248(9) 0.0064(8) -0.0035(7) -0.0100(9)
C014 0.0459(12) 0.0245(11) 0.0260(9) -0.0024(8) 0.0056(8) -0.0065(9)
C015 0.0443(11) 0.0286(11) 0.0308(10) -0.0077(8) 0.0196(9) -0.0069(9)
C016 0.0451(12) 0.0303(11) 0.0261(10) 0.0018(8) -0.0037(8) 0.0028(9)

_geom_special_details            
;
 All esds (except the esd in the dihedral angle between two l.s. planes)
 are estimated using the full covariance matrix.  The cell esds are taken
 into account individually in the estimation of esds in distances, angles
 and torsion angles; correlations between esds in cell parameters are only
 used when they are defined by crystal symmetry.  An approximate (isotropic)
 treatment of cell esds is used for estimating esds involving l.s. planes.
;
loop_
_geom_bond_atom_site_label_1
_geom_bond_atom_site_label_2
_geom_bond_distance
_geom_bond_site_symmetry_2
_geom_bond_publ_flag
O001 C007 1.342(2) . ?
O001 C00V 1.445(2) . ?
O002 C00A 1.334(2) . ?
O002 C00Z 1.450(2) . ?
O003 C007 1.204(2) . ?
O004 C00A 1.210(2) . ?
N1 C008 1.391(2) . ?
N1 C00J 1.453(2) . ?
N2 C00D 1.400(3) . ?
N2 C00U 1.455(3) . ?
C007 C00P 1.523(2) . ?
C008 C00B 1.406(2) . ?
C008 C00E 1.403(2) . ?
C009 C00G 1.394(2) . ?
C009 C00R 1.399(3) . ?
C009 C00T 1.506(3) . ?
C00A C00S 1.528(2) . ?
C00B C00I 1.380(3) . ?
C00C C00E 1.516(2) . ?
C00C C00P 1.532(2) . ?
C00D C00F 1.410(2) . ?
C00D C00Y 1.398(3) . ?
C00E C00L 1.390(3) . ?
C00F C00K 1.392(3) . ?
C00F C00O 1.512(3) . ?
C00G C00M 1.385(3) . ?
C00H C00Q 1.391(3) . ?
C00H C014 1.388(3) . ?
C00I C00X 1.389(3) . ?
C00J C00P 1.531(2) . ?
C00K C012 1.387(3) . ?
C00L C00X 1.391(2) . ?
C00M C010 1.384(3) . ?
C00N C00Q 1.393(3) . ?
C00N C00W 1.515(3) . ?
C00N C011 1.399(3) . ?
C00O C00S 1.530(3) . ?
C00P C00T 1.552(2) . ?
C00R C015 1.388(3) . ?
C00S C00U 1.536(2) . ?
C00S C00W 1.549(3) . ?
C00Y C013 1.383(3) . ?
C010 C015 1.388(3) . ?
C011 C016 1.387(3) . ?
C012 C013 1.395(3) . ?
C014 C016 1.385(3) . ?

loop_
_geom_angle_atom_site_label_1
_geom_angle_atom_site_label_2
_geom_angle_atom_site_label_3
_geom_angle
_geom_angle_site_symmetry_1
_geom_angle_site_symmetry_3
_geom_angle_publ_flag
C007 O001 C00V 114.38(14) . . ?
C00A O002 C00Z 114.97(14) . . ?
C008 N1 C00J 118.71(15) . . ?
C00D N2 C00U 117.23(15) . . ?
O001 C007 C00P 111.96(14) . . ?
O003 C007 O001 122.38(15) . . ?
O003 C007 C00P 125.66(15) . . ?
N1 C008 C00B 119.83(16) . . ?
N1 C008 C00E 120.52(14) . . ?
C00E C008 C00B 119.53(16) . . ?
C00G C009 C00R 118.04(17) . . ?
C00G C009 C00T 120.44(16) . . ?
C00R C009 C00T 121.50(16) . . ?
O002 C00A C00S 113.16(15) . . ?
O004 C00A O002 123.51(16) . . ?
O004 C00A C00S 123.30(16) . . ?
C00I C00B C008 120.25(17) . . ?
C00E C00C C00P 112.70(14) . . ?
N2 C00D C00F 119.48(18) . . ?
C00Y C00D N2 120.53(16) . . ?
C00Y C00D C00F 119.97(19) . . ?
C008 C00E C00C 120.52(15) . . ?
C00L C00E C008 118.99(15) . . ?
C00L C00E C00C 120.49(16) . . ?
C00D C00F C00O 121.02(17) . . ?
C00K C00F C00D 118.07(18) . . ?
C00K C00F C00O 120.83(15) . . ?
C00M C00G C009 121.14(18) . . ?
C014 C00H C00Q 120.04(19) . . ?
C00B C00I C00X 120.64(16) . . ?
N1 C00J C00P 109.07(14) . . ?
C012 C00K C00F 122.23(16) . . ?
C00E C00L C00X 121.43(18) . . ?
C010 C00M C00G 120.23(19) . . ?
C00Q C00N C00W 120.34(16) . . ?
C00Q C00N C011 117.96(18) . . ?
C011 C00N C00W 121.66(17) . . ?
C00F C00O C00S 113.96(14) . . ?
C007 C00P C00C 109.60(14) . . ?
C007 C00P C00J 108.51(13) . . ?
C007 C00P C00T 109.70(13) . . ?
C00C C00P C00T 111.18(14) . . ?
C00J C00P C00C 108.47(13) . . ?
C00J C00P C00T 109.33(14) . . ?
C00H C00Q C00N 121.20(18) . . ?
C015 C00R C009 120.79(18) . . ?
C00A C00S C00O 114.07(15) . . ?
C00A C00S C00U 106.82(14) . . ?
C00A C00S C00W 107.57(16) . . ?
C00O C00S C00U 107.99(16) . . ?
C00O C00S C00W 111.64(14) . . ?
C00U C00S C00W 108.53(15) . . ?
C009 C00T C00P 114.28(14) . . ?
N2 C00U C00S 109.48(15) . . ?
C00N C00W C00S 115.44(15) . . ?
C00I C00X C00L 119.14(17) . . ?
C013 C00Y C00D 120.54(17) . . ?
C00M C010 C015 119.54(19) . . ?
C016 C011 C00N 120.92(19) . . ?
C00K C012 C013 118.9(2) . . ?
C00Y C013 C012 120.2(2) . . ?
C016 C014 C00H 119.43(19) . . ?
C010 C015 C00R 120.24(19) . . ?
C014 C016 C011 120.44(18) . . ?

_shelx_res_file                  
;
TITL exp_387_a.res in P2(1)
    exp_387.res
    created by SHELXL-2018/3 at 11:56:51 on 29-Jun-2020
REM Old TITL exp_387_a.res in P2(1)
REM SHELXT solution in P2(1): R1 0.090, Rweak 0.033, Alpha 0.001
REM <I/s> 1.451 for 6 systematic absences, Orientation as input
REM Flack x = 0.003 ( 0.053 ) from 2522 Parsons' quotients
REM Formula found by SHELXT: C37 O5
CELL 1.54184 10.4741 10.4866 13.7315 90 99.081 90
ZERR 2 0.0001 0.0001 0.0001 0 0.001 0
LATT -1
SYMM -X,0.5+Y,-Z
SFAC C H N O
UNIT 72 76 4 8

L.S. 20
PLAN  30
TEMP -180
list 4
fmap 2
acta
REM <olex2.extras>
REM <HklSrc "%.\\exp_387.hkl">
REM </olex2.extras>

WGHT    0.043600    0.227200
FVAR       0.87107
O001  4    0.234455    0.018739    0.542340    11.00000    0.01837    0.02084 =
         0.02650    0.00152    0.00098   -0.00219
O002  4    0.645774   -0.475254    0.761313    11.00000    0.02305    0.03305 =
         0.01722    0.00007   -0.00015   -0.00022
O003  4    0.346612    0.189874    0.508884    11.00000    0.02261    0.02345 =
         0.02445    0.00559    0.00444   -0.00040
O004  4    0.564632   -0.329072    0.853808    11.00000    0.02659    0.05359 =
         0.02649   -0.00026    0.00503    0.01446
N1    3    0.539218   -0.075741    0.556595    11.00000    0.02313    0.01914 =
         0.02452   -0.00259    0.00749   -0.00057
AFIX  43
H1    2    0.520365   -0.136336    0.512325    11.00000   -1.20000
AFIX   0
N2    3    0.632203   -0.585838    0.998868    11.00000    0.02221    0.04853 =
         0.02267    0.00115    0.00913    0.00267
AFIX   3
H2    2    0.595853   -0.605968    1.050358    11.00000   -1.20000
AFIX   0
C007  1    0.334449    0.099812    0.561064    11.00000    0.01694    0.01587 =
         0.02001   -0.00126    0.00602    0.00242
C008  1    0.630287    0.017203    0.544924    11.00000    0.01573    0.02148 =
         0.01837    0.00240    0.00046    0.00298
C009  1    0.280321    0.191731    0.753998    11.00000    0.02488    0.02343 =
         0.01700    0.00209    0.00989    0.00035
C00A  1    0.646516   -0.407119    0.843436    11.00000    0.01940    0.03587 =
         0.02004    0.00153    0.00579    0.00086
C00B  1    0.714556   -0.000998    0.475953    11.00000    0.01775    0.02428 =
         0.01938   -0.00088    0.00130    0.00441
AFIX  43
H00B  2    0.712264   -0.078675    0.440119    11.00000   -1.20000
AFIX   0
C00C  1    0.541047    0.156001    0.669548    11.00000    0.01897    0.02261 =
         0.02021   -0.00339    0.00261   -0.00075
AFIX  23
H00A  2    0.508889    0.244792    0.662037    11.00000   -1.20000
H00C  2    0.588280    0.146307    0.737503    11.00000   -1.20000
AFIX   0
C00D  1    0.689445   -0.692539    0.962154    11.00000    0.01796    0.04263 =
         0.01654    0.00250    0.00096   -0.00007
C00E  1    0.633603    0.132569    0.597018    11.00000    0.01533    0.02389 =
         0.01814    0.00005    0.00030    0.00163
C00F  1    0.791708   -0.675313    0.907875    11.00000    0.01905    0.03469 =
         0.01542   -0.00009    0.00133   -0.00059
C00G  1    0.151280    0.204886    0.710855    11.00000    0.02366    0.02758 =
         0.02238   -0.00073    0.00880    0.00039
AFIX  43
H00G  2    0.107691    0.134718    0.676676    11.00000   -1.20000
AFIX   0
C00H  1    1.106466   -0.229994    0.790308    11.00000    0.03094    0.02793 =
         0.03138   -0.00320    0.00291   -0.00358
AFIX  43
H00O  2    1.197706   -0.238231    0.796401    11.00000   -1.20000
AFIX   0
C00I  1    0.800594    0.093551    0.460107    11.00000    0.01773    0.03077 =
         0.02290    0.00033    0.00510    0.00192
AFIX  43
H00I  2    0.856208    0.080987    0.412584    11.00000   -1.20000
AFIX   0
C00J  1    0.475784   -0.070862    0.643320    11.00000    0.01999    0.02119 =
         0.02283    0.00441    0.00497    0.00415
AFIX  23
H00D  2    0.537780   -0.094634    0.702628    11.00000   -1.20000
H00E  2    0.402970   -0.132106    0.636113    11.00000   -1.20000
AFIX   0
C00K  1    0.843534   -0.782952    0.869509    11.00000    0.02334    0.03547 =
         0.01750    0.00020    0.00250   -0.00102
AFIX  43
H00P  2    0.911387   -0.772483    0.831738    11.00000   -1.20000
AFIX   0
C00L  1    0.722634    0.225389    0.580681    11.00000    0.02102    0.02660 =
         0.02825   -0.00488    0.00460   -0.00273
AFIX  43
H00L  2    0.726154    0.303118    0.616539    11.00000   -1.20000
AFIX   0
C00M  1    0.085540    0.318480    0.716964    11.00000    0.02850    0.03201 =
         0.02927    0.00527    0.01245    0.00748
AFIX  43
H00M  2   -0.002040    0.325906    0.686353    11.00000   -1.20000
AFIX   0
C00N  1    0.908677   -0.264620    0.857637    11.00000    0.02956    0.02248 =
         0.02272   -0.00615    0.00003    0.00242
C00O  1    0.848246   -0.544596    0.896181    11.00000    0.01832    0.03268 =
         0.01981   -0.00199    0.00343    0.00168
AFIX  23
H00Q  2    0.862422   -0.534269    0.827024    11.00000   -1.20000
H00S  2    0.933581   -0.539151    0.938847    11.00000   -1.20000
AFIX   0
C00P  1    0.425523    0.064531    0.654873    11.00000    0.01900    0.02035 =
         0.01785    0.00046    0.00443    0.00159
C00Q  1    1.042314   -0.275547    0.864577    11.00000    0.02833    0.02564 =
         0.02314   -0.00210   -0.00271    0.00049
AFIX  43
H00T  2    1.090556   -0.314816    0.921048    11.00000   -1.20000
AFIX   0
C00R  1    0.341347    0.296337    0.804741    11.00000    0.02862    0.03199 =
         0.02108   -0.00241    0.00830   -0.00300
AFIX  43
H00R  2    0.429219    0.289675    0.834809    11.00000   -1.20000
AFIX   0
C00S  1    0.763455   -0.434784    0.922153    11.00000    0.02035    0.03473 =
         0.01739   -0.00237    0.00304    0.00370
C00T  1    0.351469    0.068717    0.744167    11.00000    0.02354    0.02396 =
         0.02017    0.00308    0.00653    0.00151
AFIX  23
H00F  2    0.288529   -0.002385    0.738009    11.00000   -1.20000
H00H  2    0.413869    0.054749    0.805299    11.00000   -1.20000
AFIX   0
C00U  1    0.710689   -0.471242    1.016593    11.00000    0.02607    0.04244 =
         0.01774   -0.00160    0.00425    0.00786
AFIX  23
H00U  2    0.783373   -0.486625    1.070760    11.00000   -1.20000
H00V  2    0.657712   -0.400530    1.036472    11.00000   -1.20000
AFIX   0
C00V  1    0.142196    0.050273    0.455947    11.00000    0.02142    0.02919 =
         0.03386    0.00067   -0.00550    0.00059
AFIX 137
H00J  2    0.184848    0.047111    0.397398    11.00000   -1.50000
H00K  2    0.108330    0.136289    0.463171    11.00000   -1.50000
H00N  2    0.070849   -0.011197    0.448688    11.00000   -1.50000
AFIX   0
C00W  1    0.841464   -0.309377    0.941393    11.00000    0.02767    0.03333 =
         0.02183   -0.00696    0.00063    0.00483
AFIX  23
H00W  2    0.782015   -0.241245    0.956274    11.00000   -1.20000
H00Y  2    0.907484   -0.321124    1.000768    11.00000   -1.20000
AFIX   0
C00X  1    0.806670    0.206896    0.512961    11.00000    0.02245    0.03066 =
         0.03296   -0.00158    0.00969   -0.00545
AFIX  43
H00X  2    0.867422    0.270966    0.502999    11.00000   -1.20000
AFIX   0
C00Y  1    0.643982   -0.815193    0.976958    11.00000    0.02159    0.05134 =
         0.02043    0.00762   -0.00014   -0.00580
AFIX  43
H00Z  2    0.574970   -0.826410    1.013495    11.00000   -1.20000
AFIX   0
C00Z  1    0.538286   -0.449234    0.683508    11.00000    0.02619    0.03919 =
         0.02079    0.00433   -0.00391   -0.00228
AFIX 137
H00   2    0.542470   -0.506789    0.627873    11.00000   -1.50000
H     2    0.543058   -0.360675    0.661576    11.00000   -1.50000
HA    2    0.456704   -0.462657    0.708506    11.00000   -1.50000
AFIX   0
C010  1    0.146980    0.421185    0.767496    11.00000    0.04306    0.02564 =
         0.03557    0.00298    0.02377    0.00671
AFIX  43
H010  2    0.101784    0.498990    0.771902    11.00000   -1.20000
AFIX   0
C011  1    0.840374   -0.207421    0.773089    11.00000    0.03094    0.03042 =
         0.03035   -0.00166   -0.00371    0.00543
AFIX  43
H011  2    0.749049   -0.199525    0.766382    11.00000   -1.20000
AFIX   0
C012  1    0.799474   -0.905006    0.884549    11.00000    0.03336    0.03388 =
         0.02298   -0.00108   -0.00034   -0.00183
AFIX  43
H012  2    0.837361   -0.976990    0.858289    11.00000   -1.20000
AFIX   0
C013  1    0.698627   -0.920367    0.938861    11.00000    0.03234    0.04067 =
         0.02480    0.00644   -0.00350   -0.01000
AFIX  43
H013  2    0.667387   -1.003383    0.949709    11.00000   -1.20000
AFIX   0
C014  1    1.037246   -0.172531    0.707332    11.00000    0.04595    0.02447 =
         0.02603   -0.00235    0.00555   -0.00655
AFIX  43
H014  2    1.080788   -0.140642    0.656738    11.00000   -1.20000
AFIX   0
C015  1    0.275054    0.409751    0.811686    11.00000    0.04429    0.02863 =
         0.03084   -0.00766    0.01963   -0.00695
AFIX  43
H015  2    0.317525    0.479798    0.846823    11.00000   -1.20000
AFIX   0
C016  1    0.904127   -0.162080    0.698926    11.00000    0.04506    0.03028 =
         0.02614    0.00180   -0.00370    0.00279
AFIX  43
H016  2    0.856174   -0.123600    0.641984    11.00000   -1.20000
AFIX   0
HKLF 4


REM  exp_387_a.res in P2(1)
REM wR2 = 0.0746, GooF = S = 1.038, Restrained GooF = 1.038 for all data
REM R1 = 0.0287 for 5673 Fo > 4sig(Fo) and 0.0292 for all 5802 data
REM 381 parameters refined using 1 restraints

END

WGHT      0.0436      0.2272

REM Highest difference peak  0.341,  deepest hole -0.307,  1-sigma level  0.035
Q1    1   0.5689 -0.1640  0.5414  11.00000  0.05    0.34
Q2    1   0.3887  0.0668  0.6986  11.00000  0.05    0.12
Q3    1   0.5787  0.1427  0.6215  11.00000  0.05    0.12
Q4    1   0.6193  0.0899  0.5548  11.00000  0.05    0.12
Q5    1   0.6564  0.0177  0.4968  11.00000  0.05    0.11
Q6    1   0.7109 -0.4206  0.8833  11.00000  0.05    0.11
Q7    1   0.7990 -0.4895  0.8991  11.00000  0.05    0.11
Q8    1   0.5786  0.3477  0.7978  11.00000  0.05    0.10
Q9    1   0.4359 -0.1865  0.8101  11.00000  0.05    0.10
Q10   1   0.6326  0.3804  0.5652  11.00000  0.05    0.10
Q11   1   0.4436  0.0009  0.6483  11.00000  0.05    0.10
Q12   1   0.5441 -0.2132  0.7870  11.00000  0.05    0.10
Q13   1   0.3160  0.2560  0.7553  11.00000  0.05    0.10
Q14   1   0.6965 -0.1942  0.3804  11.00000  0.05    0.09
Q15   1   0.5486 -0.9743  1.0378  11.00000  0.05    0.09
Q16   1   0.7999 -0.3653  0.9220  11.00000  0.05    0.09
Q17   1   0.9625 -0.7431  0.8415  11.00000  0.05    0.09
Q18   1   0.5723 -0.0553  0.7397  11.00000  0.05    0.09
Q19   1   0.4905 -0.3121  0.7855  11.00000  0.05    0.09
Q20   1   0.8642 -0.2166  1.1133  11.00000  0.05    0.09
Q21   1   0.4610  0.2572  0.8729  11.00000  0.05    0.09
Q22   1   0.6058 -0.6372  1.1274  11.00000  0.05    0.09
Q23   1   1.0300 -0.8352  0.8267  11.00000  0.05    0.09
Q24   1   0.4480  0.1029  0.4594  11.00000  0.05    0.09
Q25   1   0.5624 -0.7819  1.0299  11.00000  0.05    0.09
Q26   1   1.0643 -0.0837  0.5550  11.00000  0.05    0.09
Q27   1   0.5732  0.3495  0.7241  11.00000  0.05    0.09
Q28   1   0.7527 -0.6812  0.9447  11.00000  0.05    0.09
Q29   1   1.1728 -0.4431  0.9230  11.00000  0.05    0.09
Q30   1   0.4775  0.1025  0.6637  11.00000  0.05    0.09
;
_shelx_res_checksum              7369
_shelx_hkl_file                  
;
   0 -11   6  193.21    5.90
   0 -11   6  195.17    5.86
   0 -11   7   87.56    3.42
   0 -11   7   85.07    3.18
   0 -11   7   89.04    3.23
   0 -11   8   14.58    1.21
   0 -11   8   19.68    1.44
   0 -11   9   12.71    1.01
   0 -11   9   10.64    1.08
   0 -10   0  420.94   15.81
   0 -10   0  380.34   14.72
   0 -10   1   66.76    5.37
   0 -10  -1   56.94    4.94
   0 -10   1   60.89    5.48
   0 -10  -1   72.62    5.75
   0 -10   6    6.93    1.22
   0 -10   7  195.69    6.70
   0 -10   7  179.50    6.08
   0 -10   7  182.71    6.32
   0 -10   8    2.92    1.03
   0 -10   8    3.80    0.93
   0 -10   8    3.92    1.13
   0 -10   8    3.50    0.94
   0 -10   9   39.36    2.30
   0 -10   9   40.78    2.60
   0 -10   9   45.51    2.48
   0 -10   9   42.69    2.30
   0 -10   9   41.47    2.15
   0 -10   9   43.55    2.51
   0 -10  10    5.35    0.90
   0 -10  10    4.53    0.92
   0 -10  10    4.75    0.88
   0 -10  10    4.76    0.86
   0 -10  10    3.43    0.96
   0 -10  10    2.93    0.91
   0 -10  11    6.13    0.79
   0 -10  11    4.51    0.71
   0  -9   0   -0.32    1.55
   0  -9  -1  121.77    7.52
   0  -9   1  122.10    7.80
   0  -9   1  119.17    7.47
   0  -9   2  101.80    7.53
   0  -9   2  114.18    7.63
   0  -9   2  116.20    7.37
   0  -9   3  368.54   14.63
   0  -9   3  392.59   15.39
   0  -9   4   42.06    5.25
   0  -9   4   43.96    4.54
   0  -9   4   40.68    4.64
   0  -9   5  115.71    7.33
   0  -9   5  115.39    8.75
   0  -9   6   35.29    2.46
   0  -9   6   31.99    2.37
   0  -9   7   59.33    3.20
   0  -9   7   65.27    3.55
   0  -9   8   14.42    1.78
   0  -9   8   14.62    1.81
   0  -9   8   16.81    2.11
   0  -9   8   12.20    1.53
   0  -9   8   10.87    1.45
   0  -9   9   63.86    3.42
   0  -9   9   69.51    3.59
   0  -9   9   58.03    3.30
   0  -9   9   61.91    3.46
   0  -9   9   59.10    3.59
   0  -9  10   12.24    1.52
   0  -9  10   10.59    1.49
   0  -9  10   11.90    1.59
   0  -9  10   15.62    1.78
   0  -9  10   15.08    1.70
   0  -9  11   16.85    1.66
   0  -9  11   20.69    1.84
   0  -9  11   17.82    1.65
   0  -9  11   18.24    1.56
   0  -9  11   14.94    1.55
   0  -9  11   21.45    1.74
   0  -9  11   19.27    1.50
   0  -9  12    0.17    0.55
   0  -9  12    0.41    0.64
   0  -9  12   -0.31    0.69
   0  -9  12   -0.06    0.59
   0  -9  12   -0.30    0.62
   0  -8   0 1141.80   31.74
   0  -8   0 1028.78   30.77
   0  -8   1   66.69    5.77
   0  -8  -1   70.16    5.14
   0  -8  -2   34.70    3.85
   0  -8   2   41.79    4.71
   0  -8   2   44.78    4.37
   0  -8   3  143.58    8.34
   0  -8   3  134.14    7.80
   0  -8   3  140.86    9.22
   0  -8   4  378.46   14.88
   0  -8   4  359.82   16.38
   0  -8   4  360.80   14.31
   0  -8   5  657.14   21.80
   0  -8   5  714.27   25.51
   0  -8   6   40.83    4.42
   0  -8   6   41.22    2.80
   0  -8   6   38.48    4.45
   0  -8   6   39.88    5.37
   0  -8   7  220.41   10.67
   0  -8   7  215.37    7.43
   0  -8   7  207.15   10.27
   0  -8   7  196.02   12.03
   0  -8   7  199.71    7.29
   0  -8   7  209.53    7.36
   0  -8   8   12.11    2.68
   0  -8   8   10.78    1.63
   0  -8   8   11.52    1.67
   0  -8   8   12.23    1.86
   0  -8   8   11.01    1.81
   0  -8   8    9.15    1.63
   0  -8   9  134.62    5.63
   0  -8   9  144.65    5.89
   0  -8   9  128.28    5.30
   0  -8   9  118.72    5.17
   0  -8   9  131.17    5.66
   0  -8   9  129.55    6.01
   0  -8   9  122.96    5.29
   0  -8  10   11.87    1.79
   0  -8  10    6.73    1.52
   0  -8  10    7.87    1.75
   0  -8  10    6.94    1.53
   0  -8  10    6.24    1.41
   0  -8  11   20.39    2.21
   0  -8  11   20.85    2.14
   0  -8  11   18.58    1.95
   0  -8  11   19.73    1.99
   0  -8  11   19.88    2.13
   0  -8  11   20.71    2.02
   0  -8  11   20.80    1.78
   0  -8  12   19.74    1.54
   0  -8  12   20.87    1.75
   0  -8  12   20.22    1.86
   0  -8  12   23.19    1.93
   0  -8  12   19.60    1.91
   0  -8  12   19.69    1.69
   0  -8  13   29.87    1.86
   0  -8  13   31.84    1.89
   0  -8  13   30.06    1.83
   0  -8  13   28.30    1.60
   0  -7   0   -0.21    1.06
   0  -7   0    0.56    1.22
   0  -7   1    5.93    1.91
   0  -7  -1    6.90    1.70
   0  -7  -1    7.19    1.88
   0  -7   1    5.72    1.42
   0  -7   1    8.35    2.18
   0  -7   2   68.77    5.09
   0  -7   2   67.73    5.64
   0  -7   3   96.37    6.16
   0  -7   3   90.75    6.98
   0  -7   4    6.27    2.17
   0  -7   4    9.72    2.60
   0  -7   5   36.94    4.91
   0  -7   5   41.76    4.22
   0  -7   6   12.26    2.58
   0  -7   6   12.61    3.37
   0  -7   6    9.75    2.62
   0  -7   7  151.74    5.97
   0  -7   7  157.19    6.07
   0  -7   7  143.81    5.90
   0  -7   7  160.41    8.69
   0  -7   7  152.85    6.07
   0  -7   7  158.04    8.54
   0  -7   8   51.98    6.04
   0  -7   8   45.64    3.10
   0  -7   8   43.02    3.12
   0  -7   8   51.47    3.24
   0  -7   8   41.40    4.44
   0  -7   8   42.96    4.71
   0  -7   8   40.17    3.19
   0  -7   8   49.47    3.31
   0  -7   9  236.20   11.39
   0  -7   9  234.45    8.43
   0  -7   9  245.11    8.44
   0  -7   9  222.33   12.69
   0  -7   9  242.20    9.12
   0  -7   9  240.99    8.68
   0  -7   9  240.58    8.36
   0  -7   9  235.73    8.77
   0  -7   9  237.14    8.49
   0  -7   9  233.11   10.71
   0  -7  10   19.76    2.32
   0  -7  10   18.47    2.18
   0  -7  10   17.40    2.18
   0  -7  10   21.62    2.24
   0  -7  10   17.01    2.04
   0  -7  10   19.69    2.37
   0  -7  10   19.02    2.21
   0  -7  10   19.20    2.38
   0  -7  10   20.91    2.58
   0  -7  11   66.96    3.88
   0  -7  11   66.56    4.10
   0  -7  11   70.12    3.54
   0  -7  11   67.50    3.98
   0  -7  11   67.27    3.93
   0  -7  12   69.65    3.28
   0  -7  12   71.70    4.02
   0  -7  12   72.90    3.61
   0  -7  12   72.78    3.91
   0  -7  12   76.21    4.01
   0  -7  12   73.11    3.89
   0  -7  13   34.38    2.44
   0  -7  13   34.48    2.39
   0  -7  13   36.64    2.40
   0  -7  13   33.15    2.10
   0  -7  13   35.33    2.36
   0  -7  13   36.94    2.16
   0  -7  14   21.89    1.49
   0  -7  14   23.30    1.65
   0  -6   0  721.33   20.34
   0  -6   1  141.08    6.05
   0  -6  -1  134.20    6.65
   0  -6  -2  155.82    6.87
   0  -6   2  160.35    6.35
   0  -6   2  160.75    7.58
   0  -6   2  166.16    8.49
   0  -6   3   99.90    4.66
   0  -6   3   97.00    6.67
   0  -6   3  107.92    6.05
   0  -6   4  653.79   19.67
   0  -6   4  606.02   21.46
   0  -6   5  644.24   20.27
   0  -6   5  623.94   19.84
   0  -6   5  669.52   22.83
   0  -6   6   84.50    5.82
   0  -6   6   88.51    4.07
   0  -6   6   90.16    5.97
   0  -6   6   83.39    3.87
   0  -6   7   51.77    3.49
   0  -6   7   47.04    3.06
   0  -6   7   43.08    2.97
   0  -6   7   46.19    2.91
   0  -6   7   46.07    2.99
   0  -6   7   47.31    2.99
   0  -6   7   55.37    4.79
   0  -6   7   41.26    5.04
   0  -6   7   47.13    4.46
   0  -6   8   91.29    4.49
   0  -6   8   89.03    4.42
   0  -6   8   85.57    7.36
   0  -6   8   93.38    6.51
   0  -6   8   87.58    4.51
   0  -6   8   90.55    6.20
   0  -6   8   87.14    4.34
   0  -6   8   84.28    4.81
   0  -6   8   85.78    4.49
   0  -6   9  139.03    6.00
   0  -6   9  118.70    8.80
   0  -6   9  139.42    6.15
   0  -6   9  134.81    7.74
   0  -6   9  137.34    5.99
   0  -6   9  150.08    6.28
   0  -6   9  140.34    8.35
   0  -6   9  141.25    6.26
   0  -6   9  151.48    6.69
   0  -6  10  158.96    6.78
   0  -6  10  139.52    6.44
   0  -6  10  162.06    6.74
   0  -6  10  154.85    6.53
   0  -6  10  156.22    6.56
   0  -6  10  149.15    9.56
   0  -6  10  156.01    7.00
   0  -6  10  162.83    7.12
   0  -6  10  157.26    6.64
   0  -6  10  140.31    7.85
   0  -6  11   37.55    3.20
   0  -6  11   40.24    3.24
   0  -6  11   41.10    2.81
   0  -6  11   39.65    3.32
   0  -6  11   34.15    3.16
   0  -6  11   41.34    3.24
   0  -6  12   34.30    2.89
   0  -6  12   36.24    3.09
   0  -6  12   31.83    2.80
   0  -6  12   28.81    2.41
   0  -6  12   33.78    2.37
   0  -6  12   28.19    2.70
   0  -6  12   37.35    2.93
   0  -6  12   31.76    2.67
   0  -6  13   48.44    2.74
   0  -6  13   44.53    2.46
   0  -6  13   43.77    2.90
   0  -6  13   45.54    2.93
   0  -6  13   48.36    3.00
   0  -6  13   47.40    3.18
   0  -6  13   49.13    3.31
   0  -6  14   68.33    3.13
   0  -6  14   75.34    3.56
   0  -6  14   73.79    3.25
   0  -5   0    0.46    0.68
   0  -5   1   12.92    1.67
   0  -5   1   14.01    1.88
   0  -5   1   12.50    1.32
   0  -5   2  130.17    5.17
   0  -5   2  126.69    6.17
   0  -5   3  456.66   13.96
   0  -5   3  442.08   12.22
   0  -5   4  315.82    9.70
   0  -5   4  319.31   11.33
   0  -5   4  295.74   12.48
   0  -5   5  145.89    6.98
   0  -5   5  133.30    5.64
   0  -5   5  141.86    7.04
   0  -5   6  124.34    6.58
   0  -5   6  112.80    4.64
   0  -5   6  108.21    4.45
   0  -5   6  111.71    6.27
   0  -5   7  127.43    5.17
   0  -5   7  133.31    7.24
   0  -5   7  117.88    5.58
   0  -5   7  126.62    8.35
   0  -5   7  124.97    5.10
   0  -5   7  134.91    5.20
   0  -5   7  125.61    5.21
   0  -5   7  124.88    6.80
   0  -5   7  129.61    5.35
   0  -5   8   49.31    3.15
   0  -5   8   45.04    3.08
   0  -5   8   42.35    3.36
   0  -5   8   40.57    2.90
   0  -5   8   49.98    3.24
   0  -5   8   40.66    4.87
   0  -5   8   46.43    3.11
   0  -5   8   42.56    4.02
   0  -5   8   48.66    3.12
   0  -5   8   47.37    3.11
   0  -5   9    6.53    1.53
   0  -5   9    6.10    1.65
   0  -5   9    6.55    1.63
   0  -5   9    4.93    2.30
   0  -5   9    5.76    1.56
   0  -5   9    4.48    1.64
   0  -5   9    6.11    1.50
   0  -5   9    6.73    1.95
   0  -5   9    7.81    1.64
   0  -5  10   10.87    2.30
   0  -5  10   14.30    2.29
   0  -5  10   15.40    2.23
   0  -5  10   17.70    2.42
   0  -5  10   15.43    2.26
   0  -5  10   14.71    2.21
   0  -5  10   14.78    3.15
   0  -5  10   13.51    2.13
   0  -5  10   12.59    2.79
   0  -5  10   16.67    2.24
   0  -5  10   15.66    2.04
   0  -5  10   15.75    2.18
   0  -5  11  100.75    5.00
   0  -5  11  101.76    5.57
   0  -5  11   95.18    5.33
   0  -5  11   95.29    4.49
   0  -5  11  104.79    5.30
   0  -5  11  104.06    5.41
   0  -5  11   94.87    7.09
   0  -5  11   93.70    6.95
   0  -5  12   43.04    3.22
   0  -5  12   46.46    3.41
   0  -5  12   49.84    3.15
   0  -5  12   48.55    3.58
   0  -5  12   52.77    3.82
   0  -5  12   52.73    3.74
   0  -5  12   48.71    2.99
   0  -5  13   51.96    3.27
   0  -5  13   47.70    2.72
   0  -5  13   46.79    2.85
   0  -5  13   54.74    3.65
   0  -5  13   50.05    3.26
   0  -5  14   75.15    3.87
   0  -5  14   82.80    3.70
   0  -5  14   82.89    3.97
   0  -5  15   30.56    1.89
   0  -4   0  506.14   13.30
   0  -4   0  484.53   12.27
   0  -4   1   10.94    1.34
   0  -4   1   10.33    1.20
   0  -4  -1    9.49    0.78
   0  -4  -1   11.85    1.09
   0  -4   1   10.74    1.54
   0  -4   2  583.00   15.64
   0  -4  -2  568.85   12.25
   0  -4   2  484.19   12.20
   0  -4   2  594.90   14.50
   0  -4   2  611.82   14.00
   0  -4  -2  433.20   12.08
   0  -4   2  593.40   15.30
   0  -4   3 1262.43   31.41
   0  -4   3 1409.65   31.76
   0  -4   3 1371.15   34.43
   0  -4  -3 1301.88   31.30
   0  -4   3 1357.05   33.20
   0  -4   4  400.09   11.44
   0  -4  -4  400.10   11.73
   0  -4   4  413.80   12.98
   0  -4   4  433.41   12.86
   0  -4   4  391.97   12.02
   0  -4   5   48.89    3.68
   0  -4   5   54.61    3.76
   0  -4   5   47.54    3.00
   0  -4  -5   48.45    3.30
   0  -4   5   53.58    3.79
   0  -4   6  376.74   11.97
   0  -4   6  377.03   14.69
   0  -4   6  394.93   12.88
   0  -4   6  380.80   13.54
   0  -4   6  406.31   13.12
   0  -4  -6  396.56   13.05
   0  -4   7   54.36    4.08
   0  -4   7   52.50    2.99
   0  -4   7   53.87    2.94
   0  -4  -7   59.13    4.50
   0  -4   7   51.57    3.66
   0  -4   7   55.09    2.99
   0  -4   7   53.28    4.92
   0  -4   7   55.12    3.16
   0  -4   7   59.56    4.85
   0  -4   7   53.08    3.01
   0  -4   8  706.42   18.35
   0  -4   8  705.47   18.55
   0  -4  -8  679.51   21.80
   0  -4   8  663.57   18.41
   0  -4   8  679.28   23.02
   0  -4   8  710.45   18.84
   0  -4   8  682.57   18.50
   0  -4   8  701.40   18.30
   0  -4   8  689.00   20.42
   0  -4   8  670.66   19.18
   0  -4   8  671.28   22.71
   0  -4   8  713.64   18.39
   0  -4   9   49.38    3.41
   0  -4   9   48.26    4.56
   0  -4   9   46.97    5.24
   0  -4   9   54.34    4.25
   0  -4   9   54.74    5.33
   0  -4  -9   42.48    4.56
   0  -4   9   51.91    3.26
   0  -4   9   56.59    3.93
   0  -4   9   54.33    3.49
   0  -4   9   54.18    3.42
   0  -4   9   55.12    3.50
   0  -4   9   54.38    3.53
   0  -4   9   52.86    3.43
   0  -4   9   51.14    3.63
   0  -4 -10   21.53    3.51
   0  -4  10   25.04    3.71
   0  -4  10   25.69    3.66
   0  -4  10   28.33    2.76
   0  -4  10   25.26    2.51
   0  -4  10   24.58    3.00
   0  -4  10   28.82    2.36
   0  -4  10   28.32    4.41
   0  -4  10   27.73    2.91
   0  -4  10   31.41    2.86
   0  -4  10   29.36    2.71
   0  -4  10   29.00    2.88
   0  -4  10   28.28    2.88
   0  -4  10   26.11    2.63
   0  -4  11  136.58    5.21
   0  -4  11  149.99    6.56
   0  -4  11  146.76    7.00
   0  -4  11  145.60    8.70
   0  -4  11  140.40    6.77
   0  -4  11  139.86    9.83
   0  -4  11  150.76    6.28
   0  -4  11  141.54    6.37
   0  -4  11  144.91    6.58
   0  -4  11  149.01    5.77
   0  -4  11  138.86    8.34
   0  -4 -11  140.30    9.08
   0  -4  12  129.68    5.42
   0  -4  12  128.63    5.22
   0  -4  12  129.50    6.46
   0  -4  12  125.05    5.75
   0  -4  12  121.84    6.22
   0  -4  12  126.61    8.27
   0  -4  12  123.07    5.90
   0  -4  12  124.54    5.32
   0  -4  12  129.95    5.92
   0  -4  13   77.36    4.54
   0  -4  13   66.89    4.07
   0  -4  13   67.60    4.27
   0  -4  13   72.70    3.95
   0  -4  13   66.82    3.48
   0  -4  13   66.55    3.41
   0  -4  14   63.84    3.32
   0  -4  14   64.92    3.85
   0  -4  14   64.04    3.74
   0  -4  15    9.66    1.36
   0  -4  15   10.53    1.53
   0  -4  16   39.22    2.16
   0  -3   0    0.07    0.63
   0  -3   0    0.24    0.50
   0  -3   1 1036.69   24.82
   0  -3   1 1041.17   25.63
   0  -3   1 1058.50   24.94
   0  -3   2 2894.41   66.80
   0  -3   2 2874.21   65.86
   0  -3   2 2865.59   64.96
   0  -3   2 2883.01   64.91
   0  -3  -2 2845.40   64.61
   0  -3   2 2976.57   66.25
   0  -3   3 1118.26   28.33
   0  -3  -3 1141.06   27.54
   0  -3   3 1187.89   27.31
   0  -3   3 1144.33   29.53
   0  -3   3 1131.85   27.98
   0  -3   3 1164.85   28.67
   0  -3   4   47.61    3.13
   0  -3   4   45.42    2.94
   0  -3   4   45.46    3.15
   0  -3   4   46.89    3.06
   0  -3  -4   45.55    2.89
   0  -3   4   43.42    2.52
   0  -3   5  111.83    5.21
   0  -3   5  110.45    5.16
   0  -3   5  106.07    5.70
   0  -3   5  110.41    6.10
   0  -3  -5  120.01    5.58
   0  -3   5  111.94    4.76
   0  -3   6  281.66    9.59
   0  -3   6  277.67   11.10
   0  -3  -6  283.94   10.52
   0  -3   6  276.50   11.11
   0  -3   6  291.44    9.57
   0  -3   7  382.46   10.94
   0  -3  -7  385.87   13.93
   0  -3   7  377.42   10.78
   0  -3   7  378.35   14.55
   0  -3   7  392.24   11.22
   0  -3   7  392.26   12.44
   0  -3   7  388.83   12.65
   0  -3   7  401.35   14.49
   0  -3   7  390.04   10.87
   0  -3   7  398.42   10.90
   0  -3   8   87.52    4.04
   0  -3   8   77.09    4.08
   0  -3  -8   81.99    5.97
   0  -3   8   82.42    4.44
   0  -3   8   82.64    4.02
   0  -3   8   72.82    5.53
   0  -3   8   82.41    4.03
   0  -3   8   92.12    5.60
   0  -3   8   89.51    6.64
   0  -3   8   81.24    4.00
   0  -3   8   80.28    4.80
   0  -3   8   79.00    3.86
   0  -3   8   83.06    3.94
   0  -3   9   26.52    2.69
   0  -3   9   27.99    2.26
   0  -3  -9   28.93    3.84
   0  -3   9   32.62    2.58
   0  -3   9   27.14    3.54
   0  -3   9   34.91    4.57
   0  -3   9   27.37    2.53
   0  -3   9   26.35    2.42
   0  -3   9   26.63    2.90
   0  -3   9   26.29    3.22
   0  -3   9   27.80    2.46
   0  -3   9   25.74    2.38
   0  -3  10  200.71    8.34
   0  -3 -10  184.44   10.72
   0  -3  10  187.08    9.57
   0  -3  10  206.68    7.93
   0  -3  10  201.41    8.59
   0  -3  10  204.82    7.92
   0  -3  10  207.16    7.63
   0  -3  10  202.94   11.83
   0  -3  10  205.13    7.72
   0  -3  10  203.37    6.99
   0  -3  10  202.74    7.41
   0  -3  10  208.27   10.15
   0  -3  11   69.91    4.72
   0  -3  11   76.51    6.11
   0  -3  11   68.45    4.29
   0  -3  11   68.79    4.23
   0  -3  11   74.97    3.89
   0  -3  11   73.59    4.14
   0  -3  11   67.80    3.61
   0  -3  11   65.59    7.02
   0  -3 -11   79.29    6.99
   0  -3  11   65.61    4.22
   0  -3  11   65.34    4.38
   0  -3  12  154.13    6.89
   0  -3  12  150.67    7.00
   0  -3  12  156.08    6.52
   0  -3  12  154.53    5.94
   0  -3  12  146.19    5.86
   0  -3  12  157.41    6.59
   0  -3  12  153.34    5.97
   0  -3  12  146.02   10.58
   0  -3  12  156.49    7.44
   0  -3 -12  147.43    9.92
   0  -3  12  143.57    8.95
   0  -3  12  159.05    6.78
   0  -3  12  163.31    7.47
   0  -3  13  152.95    6.66
   0  -3  13  151.55    6.48
   0  -3  13  147.03    7.05
   0  -3  13  153.98    6.96
   0  -3  13  142.13    5.50
   0  -3  13  145.24    6.00
   0  -3  14   41.93    3.26
   0  -3  14   49.35    3.54
   0  -3  14   40.79    3.38
   0  -3  15   15.58    2.02
   0  -3  15   13.02    1.85
   0  -3  15   13.47    1.83
   0  -3  16  142.70    4.90
   0  -3  16  137.25    4.80
   0  -3  16  149.40    5.20
   0  -2   0 3759.37   83.40
   0  -2   1 1572.70   35.16
   0  -2   1 1552.19   35.95
   0  -2  -1 1527.47   34.56
   0  -2   1 1522.39   35.37
   0  -2   1 1554.83   34.75
   0  -2   2 2978.31   66.76
   0  -2   2 2974.37   67.70
   0  -2   2 2926.26   66.11
   0  -2   2 2956.06   67.11
   0  -2   2 2963.59   66.45
   0  -2   2 2948.43   66.89
   0  -2   3  671.40   16.99
   0  -2   3  651.18   16.76
   0  -2   3  643.01   16.72
   0  -2   3  662.51   17.33
   0  -2   3  665.84   16.24
   0  -2   3  667.15   17.48
   0  -2   3  674.81   18.05
   0  -2   4  290.56    9.37
   0  -2   4  283.27    8.64
   0  -2   4  273.25    9.66
   0  -2   4  305.38    8.60
   0  -2   5  440.79   12.74
   0  -2   5  434.23   14.05
   0  -2   5  463.72   14.07
   0  -2   5  445.87   14.49
   0  -2   5  477.51   12.99
   0  -2  -5  485.70   14.11
   0  -2   6  234.27    8.28
   0  -2  -6  234.93    9.29
   0  -2   6  221.41    9.16
   0  -2   6  230.80    9.77
   0  -2   6  221.36    9.02
   0  -2   6  229.56    7.79
   0  -2   7   98.84    5.78
   0  -2   7   97.71    5.33
   0  -2   7  104.91    4.91
   0  -2   7  102.25    6.60
   0  -2   7  105.56    6.31
   0  -2   7  102.43    5.36
   0  -2  -7   99.29    6.08
   0  -2   8  136.06    5.99
   0  -2   8  131.14    5.69
   0  -2   8  126.53    4.87
   0  -2   8  118.66    4.89
   0  -2   8  133.63    8.26
   0  -2   8  130.82    5.13
   0  -2   8  131.01    5.22
   0  -2   8  132.33    5.22
   0  -2   8  128.01    6.82
   0  -2   8  139.82    6.87
   0  -2   8  125.00    5.26
   0  -2  -8  140.05    7.81
   0  -2   8  122.17    4.97
   0  -2  -9  725.25   23.53
   0  -2   9  685.44   17.75
   0  -2   9  668.52   18.49
   0  -2   9  700.55   18.73
   0  -2   9  700.65   18.58
   0  -2   9  719.35   21.28
   0  -2   9  707.26   18.98
   0  -2   9  705.25   18.27
   0  -2   9  707.86   21.55
   0  -2   9  694.44   18.40
   0  -2   9  695.69   18.82
   0  -2   9  708.31   19.81
   0  -2   9  712.27   19.04
   0  -2   9  724.48   18.72
   0  -2   9  710.71   19.51
   0  -2  10  795.60   24.50
   0  -2  10  785.96   21.05
   0  -2  10  822.52   28.03
   0  -2  10  774.95   21.41
   0  -2 -10  805.15   26.65
   0  -2  10  779.47   21.92
   0  -2  10  769.29   21.30
   0  -2  10  805.54   20.69
   0  -2  10  799.48   20.92
   0  -2  10  769.99   20.92
   0  -2  10  800.86   20.10
   0  -2  10  770.58   22.03
   0  -2  10  769.91   20.20
   0  -2  10  778.24   22.99
   0  -2  10  812.09   21.26
   0  -2  10  750.82   21.01
   0  -2  11  928.05   24.87
   0  -2  11  998.02   25.89
   0  -2 -11  990.40   31.79
   0  -2  11  963.83   25.37
   0  -2  11  962.04   24.23
   0  -2  11  980.29   29.43
   0  -2  11  996.10   33.15
   0  -2  11  968.28   24.23
   0  -2  11  932.11   25.04
   0  -2  11 1000.53   25.06
   0  -2  11  983.92   25.26
   0  -2  11  885.28   25.10
   0  -2 -12  117.69    9.09
   0  -2  12  118.61    5.75
   0  -2  12  120.22    5.08
   0  -2  12  110.52    5.46
   0  -2  12  120.09    8.08
   0  -2  12  118.52    5.83
   0  -2  12  116.40    5.32
   0  -2  12  108.49    5.53
   0  -2  12  120.77    5.01
   0  -2  12  129.53   10.12
   0  -2  12  124.15    6.15
   0  -2  13  168.09    7.18
   0  -2  13  157.67    5.94
   0  -2  13  175.08    6.50
   0  -2  13  169.39    7.02
   0  -2  13  183.02    7.77
   0  -2  13  161.52    7.79
   0  -2  14  248.49    9.59
   0  -2  14  248.24    9.23
   0  -2  14  240.14    8.74
   0  -2  15  125.33    5.49
   0  -2  15  113.26    5.51
   0  -2  16    3.76    1.11
   0  -2  16    3.79    1.16
   0  -1   0    2.45    0.31
   0  -1   1  191.15    5.23
   0  -1   1  189.84    5.46
   0  -1   1  186.73    5.10
   0  -1   1  194.08    5.00
   0  -1   1  198.64    4.85
   0  -1   1  187.93    5.15
   0  -1   2 4106.21   93.00
   0  -1   2 4326.98   91.95
   0  -1   2 4057.63   92.13
   0  -1   2 4091.94   92.67
   0  -1   2 4169.04   92.53
   0  -1   2 4000.87   92.76
   0  -1   3  458.63   13.06
   0  -1   3  461.52   13.07
   0  -1   3  459.86   11.83
   0  -1   3  490.00   12.80
   0  -1   3  482.02   12.05
   0  -1   4  249.97    8.40
   0  -1   4  234.41    7.93
   0  -1   4  248.82    7.20
   0  -1   4  254.44    8.89
   0  -1   4  265.42    7.80
   0  -1   5  727.56   20.79
   0  -1   5  732.61   18.23
   0  -1   5  703.60   19.31
   0  -1   5  734.25   19.22
   0  -1   5  753.17   20.31
   0  -1   6   65.61    4.82
   0  -1   6   63.98    3.71
   0  -1   6   63.06    3.28
   0  -1   6   64.50    3.86
   0  -1   6   70.31    4.64
   0  -1   7  107.19    6.47
   0  -1  -7  111.77    6.45
   0  -1   7  108.68    5.44
   0  -1   7  106.18    6.88
   0  -1   7  108.02    4.74
   0  -1   7  104.32    5.24
   0  -1   8   16.97    1.92
   0  -1   8   15.64    1.97
   0  -1  -8   16.92    2.94
   0  -1   8   18.88    2.55
   0  -1   8   19.40    2.28
   0  -1   8   20.20    3.40
   0  -1   8   17.91    1.85
   0  -1   8   17.79    1.78
   0  -1   8   18.31    1.68
   0  -1   8   19.12    1.74
   0  -1   9   78.30    5.39
   0  -1   9   73.07    4.28
   0  -1   9   69.30    3.96
   0  -1   9   80.74    3.99
   0  -1   9   77.39    4.16
   0  -1   9   69.79    4.33
   0  -1   9   76.05    3.74
   0  -1   9   73.05    4.06
   0  -1   9   71.32    4.19
   0  -1   9   78.02    3.47
   0  -1   9   83.99    4.26
   0  -1   9   81.50    3.89
   0  -1  -9   90.18    6.61
   0  -1   9   75.84    4.51
   0  -1   9   84.35    6.88
   0  -1  10   49.31    3.50
   0  -1  10   57.53    6.16
   0  -1  10   50.78    3.53
   0  -1 -10   48.77    5.34
   0  -1  10   48.09    3.07
   0  -1  10   53.08    3.27
   0  -1  10   46.92    3.60
   0  -1  10   50.64    3.35
   0  -1  10   57.74    3.44
   0  -1  10   47.73    3.46
   0  -1  10   49.80    2.90
   0  -1  10   47.20    4.61
   0  -1  10   56.16    3.86
   0  -1  10   42.92    2.74
   0  -1  11   71.37    4.56
   0  -1 -11   82.50    7.31
   0  -1  11   79.12    4.52
   0  -1  11   71.23    4.50
   0  -1  11   81.00    3.85
   0  -1  11   83.64    4.02
   0  -1  11   75.55    4.57
   0  -1  11   79.48    4.39
   0  -1  11   78.13    4.07
   0  -1  11   77.59    7.67
   0  -1  11   70.64    4.65
   0  -1  11   88.90    6.58
   0  -1  12  490.98   15.10
   0  -1  12  501.89   15.01
   0  -1 -12  498.38   20.77
   0  -1  12  516.45   14.33
   0  -1  12  523.95   16.02
   0  -1  12  488.83   15.28
   0  -1  12  465.32   15.37
   0  -1  12  524.08   22.17
   0  -1  12  499.93   18.98
   0  -1  12  507.28   13.88
   0  -1  13  452.22   13.88
   0  -1  13  432.63   13.83
   0  -1 -13  422.88   19.13
   0  -1  13  462.50   15.21
   0  -1  13  450.60   14.58
   0  -1  14  139.51    6.61
   0  -1  14  136.36    6.89
   0  -1  15    3.93    1.67
   0  -1  15    4.69    1.60
   0  -1  16   33.25    2.53
   0  -1  16   33.77    2.42
   0   0   1   19.94    1.06
   0   0   1   20.56    1.00
   0   0   1   18.59    0.86
   0   0   2  418.93   10.78
   0   0   2  450.03   11.75
   0   0   2  462.57   11.53
   0   0   2  445.82   10.58
   0   0   3 1323.61   30.39
   0   0   3 1300.66   29.88
   0   0   3 1197.00   29.19
   0   0   3 1278.73   28.90
   0   0   3 1263.81   30.76
   0   0   4 1969.74   45.83
   0   0   4 1902.27   43.83
   0   0   4 1899.02   46.29
   0   0   4 2005.18   44.34
   0   0   4 1875.50   44.42
   0   0   5  681.24   17.02
   0   0   5  688.01   17.82
   0   0   5  688.10   19.24
   0   0   5  696.26   17.43
   0   0   5  683.21   19.81
   0   0   6   80.92    3.57
   0   0   6   79.01    4.14
   0   0   6   84.66    3.75
   0   0   6   79.59    5.00
   0   0   6   78.47    5.30
   0   0   7  222.22    7.31
   0   0   7  226.30   10.32
   0   0   7  219.95    9.73
   0   0   7  215.92    7.37
   0   0   7  215.03    8.31
   0   0  -7  223.47    9.67
   0   0   8   -0.12    0.89
   0   0   8    1.37    0.96
   0   0  -8    0.89    1.46
   0   0   8    0.92    0.63
   0   0   8    0.29    0.97
   0   0   8    2.72    1.45
   0   0   8    1.04    1.01
   0   0   8    0.90    0.90
   0   0   8   -0.31    1.50
   0   0   8    1.74    1.71
   0   0   9  376.41   10.92
   0   0   9  368.27   10.90
   0   0   9  393.30   16.45
   0   0   9  366.69   11.35
   0   0   9  373.87   12.11
   0   0   9  381.10   11.13
   0   0   9  369.21   11.61
   0   0   9  379.32   10.55
   0   0   9  373.31   11.80
   0   0   9  377.55   13.74
   0   0   9  365.83   11.24
   0   0   9  352.16   10.19
   0   0   9  363.61   11.87
   0   0   9  379.60   11.78
   0   0  -9  386.04   15.49
   0   0  10  233.73    8.74
   0   0 -10  215.61   11.69
   0   0  10  216.27    8.43
   0   0  10  223.83    7.89
   0   0  10  224.32    8.38
   0   0  10  225.27    8.04
   0   0  10  228.51   12.64
   0   0  10  223.38    8.58
   0   0  10  234.21   10.75
   0   0  10  215.54    7.14
   0   0  10  231.58    8.22
   0   0  11    8.07    1.64
   0   0  11    8.69    1.80
   0   0  11    5.20    1.89
   0   0 -11    6.51    2.40
   0   0  11    7.79    2.49
   0   0  11   10.12    3.31
   0   0  11    8.94    2.01
   0   0  11    8.56    2.04
   0   0  12   23.93    2.86
   0   0 -12   21.01    4.11
   0   0  12   19.40    4.19
   0   0  12   20.62    2.47
   0   0  12   27.13    3.15
   0   0  12   24.92    3.01
   0   0  12   29.47    4.23
   0   0  13   98.29    9.01
   0   0  13  121.81    6.24
   0   0  13   97.18    5.57
   0   0  13  106.31    5.92
   0   0  13   97.23    6.04
   0   0 -13   93.47    8.27
   0   0  14   13.52    2.33
   0   0  14   13.90    2.51
   0   0  14   12.37    2.33
   0   0  14   13.35    2.17
   0   0  15    7.10    1.80
   0   0  15    6.53    1.68
   0   0  15    5.12    1.70
   0   0  16    0.11    1.00
   0   0  16   -0.13    1.09
   0   0  16   -0.22    1.09
   0   1   0    0.27    0.33
   0   1   1  178.00    4.88
   0   1  -1  181.25    4.82
   0   1   1  190.63    4.84
   0   1   2 4031.63   90.56
   0   1   2 4048.65   89.64
   0   1   2 4076.27   90.10
   0   1   2 3968.42   90.03
   0   1  -2 3985.00   89.17
   0   1   2 4263.27   90.42
   0   1   3  514.37    5.63
   0   1   3  493.83    7.60
   0   1   3  511.97    6.81
   0   1   3  466.11    8.00
   0   1   3  484.38    6.04
   0   1   4  245.23    6.41
   0   1   4  239.91    8.14
   0   1   4  248.69    7.85
   0   1   4  252.00    7.16
   0   1   4  243.50    6.41
   0   1   5  726.87   20.48
   0   1   5  693.11   16.75
   0   1   5  718.34   17.48
   0   1   5  739.75   17.92
   0   1   5  746.34   18.92
   0   1   6   63.42    3.23
   0   1   6   62.80    2.40
   0   1   6   62.27    3.79
   0   1   6   61.96    4.74
   0   1   6   61.87    2.56
   0   1   7  116.50    5.26
   0   1   7  110.12    4.21
   0   1   8   18.58    2.12
   0   1   8   20.69    2.71
   0   1   8   20.09    3.37
   0   1   8   20.94    2.14
   0   1   8   21.07    2.21
   0   1   8   17.29    2.01
   0   1   8   22.19    2.11
   0   1   9   78.06    4.47
   0   1   9   73.20    6.53
   0   1   9   81.52    4.50
   0   1   9   73.26    4.09
   0   1   9   73.30    4.05
   0   1   9   77.87    5.53
   0   1   9   69.64    3.72
   0   1   9   73.80    4.34
   0   1   9   75.28    4.33
   0   1   9   74.20    4.24
   0   1  10   45.37    5.57
   0   1  10   49.53    3.50
   0   1  10   42.48    3.51
   0   1  10   49.26    4.78
   0   1  10   52.95    3.79
   0   1  10   47.26    3.68
   0   1  10   50.63    3.29
   0   1  11   75.26    4.30
   0   1  11   69.26    4.75
   0   1  11   83.39    5.07
   0   1  11   73.79    6.32
   0   1  11   69.81    7.17
   0   1  11   82.29    5.10
   0   1 -11   90.12    7.63
   0   1  11   76.45    4.55
   0   1  12  478.05   15.37
   0   1  12  533.43   16.53
   0   1  12  507.91   22.08
   0   1 -12  502.42   21.11
   0   1  12  562.91   16.67
   0   1  12  525.64   16.43
   0   1 -13  439.22   19.61
   0   1  13  466.54   15.02
   0   1  13  484.85   15.12
   0   1  13  450.29   14.93
   0   1  13  441.81   15.17
   0   1  14  134.46    6.50
   0   1  14  137.35    6.53
   0   1  14  120.83    6.57
   0   1  14  133.71    6.43
   0   1  15    3.80    1.64
   0   1  15    6.71    1.73
   0   1  15    3.77    1.57
   0   1  16   32.59    2.40
   0   1  16   32.10    2.46
   0   1  16   33.81    2.57
   0   2   0 3672.43   82.69
   0   2  -1 1561.77   36.15
   0   2   1 1537.03   35.04
   0   2  -1 1565.72   34.96
   0   2   1 1575.17   35.00
   0   2   2 3155.67   68.23
   0   2  -2 2970.60   68.16
   0   2   2 3074.88   69.14
   0   2   2 2940.76   68.31
   0   2  -3  652.34   15.71
   0   2   3  651.88   17.08
   0   2   3  667.87   16.92
   0   2   3  656.65   17.16
   0   2   4  275.14    8.79
   0   2   4  289.66    9.31
   0   2   4  294.32    9.66
   0   2   5  425.05   12.57
   0   2   5  460.04   13.93
   0   2   5  472.21   13.53
   0   2   5  437.38   14.23
   0   2   6  218.22    7.54
   0   2   6  213.35    9.05
   0   2  -6  233.76    9.18
   0   2   6  232.29    8.79
   0   2   7  103.70    6.21
   0   2   7   97.09    4.31
   0   2   7  111.85    6.86
   0   2  -7   97.43    6.01
   0   2   7  106.08    5.88
   0   2  -8  124.18    7.43
   0   2   8  131.94    5.70
   0   2   8  132.47    5.65
   0   2   8  138.36    8.31
   0   2   8  141.99    5.88
   0   2  -8  119.55    5.30
   0   2   8  124.09    5.67
   0   2   8  136.07    7.26
   0   2   9  717.94   19.63
   0   2   9  724.17   24.75
   0   2  -9  701.02   23.49
   0   2   9  740.68   19.70
   0   2   9  692.17   19.72
   0   2   9  691.20   19.84
   0   2  10  785.01   22.00
   0   2  10  778.39   21.79
   0   2  10  812.73   21.86
   0   2  10  787.70   27.56
   0   2 -10  781.32   26.32
   0   2  10  763.13   22.04
   0   2  10  792.20   21.76
   0   2  11 1003.29   27.03
   0   2  11  983.65   27.06
   0   2  11  958.94   33.17
   0   2  11 1053.11   27.13
   0   2 -11  960.35   31.99
   0   2  11  975.93   26.57
   0   2  12  118.80    6.41
   0   2 -12  117.69    9.11
   0   2  12  117.07    6.04
   0   2  12  120.88    9.69
   0   2  12  115.34    6.39
   0   2  12  127.45    6.43
   0   2  13  183.52    8.01
   0   2  13  183.62    8.19
   0   2  13  176.10    8.12
   0   2  13  172.99    7.91
   0   2  14  260.82    9.74
   0   2  14  268.36   10.03
   0   2  14  276.05    9.34
   0   2  14  256.92    9.81
   0   2  14  256.56    9.98
   0   2  15  118.70    5.65
   0   2  15  129.58    5.76
   0   2  15  116.37    5.41
   0   2  16    4.34    1.16
   0   2  16    2.95    1.16
   0   2  16    5.01    1.19
   0   3   0    0.23    0.89
   0   3  -1 1000.53   25.17
   0   3   1 1026.15   25.64
   0   3  -2 2967.56   66.47
   0   3  -2 2910.43   65.03
   0   3   2 2843.87   65.17
   0   3   3 1145.25   27.65
   0   3  -3 1092.99   27.37
   0   3   3 1124.64   28.75
   0   3  -3 1162.89   27.32
   0   3   3 1148.86   27.42
   0   3   4   42.80    2.89
   0   3  -4   45.80    2.89
   0   3  -4   47.14    2.32
   0   3   4   42.90    3.15
   0   3   4   47.75    3.20
   0   3  -5  115.84    5.48
   0   3   5  109.69    5.74
   0   3   5  115.96    5.54
   0   3   5  115.27    5.56
   0   3   6  289.83   11.18
   0   3   6  286.63    9.99
   0   3  -6  273.48   10.39
   0   3   7  378.40   11.55
   0   3   7  383.15   12.35
   0   3  -7  386.00   11.64
   0   3  -7  384.68   10.87
   0   3   7  387.95   11.54
   0   3   7  367.73   11.41
   0   3   7  377.21   14.33
   0   3  -7  393.51   13.87
   0   3   7  385.97   11.69
   0   3   8   80.69    4.36
   0   3  -8   78.82    5.76
   0   3   8   77.08    6.08
   0   3   8   82.14    4.47
   0   3   8   83.09    4.56
   0   3  -8   76.68    4.28
   0   3   8   81.66    4.37
   0   3  -8   85.35    4.00
   0   3   8   81.39    4.40
   0   3   9   24.97    2.71
   0   3   9   27.20    2.88
   0   3   9   30.72    2.82
   0   3   9   19.10    3.41
   0   3  -9   28.36    3.71
   0   3  -9   26.67    2.54
   0   3  10  210.24    8.33
   0   3  10  189.42   11.37
   0   3 -10  195.68   10.85
   0   3  10  198.30    8.30
   0   3  11   65.69    4.56
   0   3  11   65.50    6.77
   0   3 -11   67.34    6.42
   0   3  11   68.69    4.62
   0   3  12  172.78    7.84
   0   3  12  150.97    7.31
   0   3 -12  147.04    9.92
   0   3  12  139.19   10.32
   0   3  12  156.89    7.31
   0   3  13  150.76    6.62
   0   3  13  150.01    7.08
   0   3  13  154.71    7.13
   0   3  13  144.91    7.24
   0   3  14   44.35    3.48
   0   3  14   44.00    3.47
   0   3  15   13.41    1.86
   0   3  15   19.41    2.13
   0   3 -16  125.55    4.46
   0   3  16  133.60    4.63
   0   4   0  530.25   15.61
   0   4   1    9.26    1.77
   0   4  -1    8.89    1.63
   0   4  -2  578.79   13.57
   0   4   2  551.66   13.38
   0   4  -2  590.01   16.23
   0   4   3 1360.70   34.38
   0   4   3 1289.46   31.56
   0   4  -3 1370.41   32.98
   0   4  -3 1343.49   31.52
   0   4   4  403.48   12.21
   0   4   4  417.11   13.75
   0   4  -4  428.96   12.02
   0   4  -4  402.30   11.90
   0   4   5   48.48    3.54
   0   4  -5   50.20    3.41
   0   4   5   48.54    3.87
   0   4   6  395.17   11.88
   0   4   6  384.20   13.64
   0   4  -6  399.90   11.33
   0   4  -6  398.93   13.31
   0   4  -6  417.87   12.00
   0   4  -6  398.88   12.00
   0   4   6  394.37   13.83
   0   4   7   55.60    3.50
   0   4   7   54.05    3.60
   0   4   7   48.45    3.29
   0   4  -7   51.39    4.27
   0   4  -7   49.24    3.34
   0   4   7   55.03    4.65
   0   4  -7   50.17    3.28
   0   4   7   55.19    3.34
   0   4   7   55.88    4.24
   0   4  -7   56.41    3.16
   0   4   7   53.33    3.50
   0   4   8  651.50   20.33
   0   4   8  673.99   19.31
   0   4  -8  710.55   19.67
   0   4  -8  736.40   18.85
   0   4   8  715.69   19.30
   0   4   8  703.84   23.02
   0   4   8  688.01   18.59
   0   4   8  693.27   19.46
   0   4   8  704.83   19.55
   0   4  -8  716.10   22.32
   0   4   8  689.38   19.74
   0   4   9   52.40    3.71
   0   4  -9   54.70    3.85
   0   4   9   53.16    3.86
   0   4  -9   50.65    4.89
   0   4   9   50.27    5.25
   0   4   9   45.86    3.78
   0   4   9   51.39    3.74
   0   4   9   44.74    3.09
   0   4   9   49.54    3.74
   0   4 -10   23.80    2.32
   0   4  10   29.57    3.21
   0   4  10   26.54    2.77
   0   4  10   24.06    2.80
   0   4 -10   34.69    4.54
   0   4  10   31.44    3.17
   0   4  10   24.25    3.96
   0   4 -11  130.62    8.98
   0   4  11  142.89    6.96
   0   4  11  145.53    7.05
   0   4  11  147.83    7.24
   0   4  11  145.38    6.72
   0   4  11  150.62    6.87
   0   4  11  133.97    9.53
   0   4  12  137.15    6.38
   0   4  12  137.62    6.71
   0   4  12  137.14    6.53
   0   4  13   75.03    4.16
   0   4  13   75.55    4.47
   0   4  13   72.59    4.53
   0   4 -13   68.54    3.93
   0   4  14   65.63    3.98
   0   4  14   67.56    3.84
   0   4  15    8.10    1.40
   0   5   0    1.91    1.49
   0   5  -1   16.34    2.31
   0   5   1   10.90    2.15
   0   5  -2  125.03    6.21
   0   5   2  115.91    6.61
   0   5  -3  437.53   13.73
   0   5   3  413.27   14.76
   0   5   4  325.44   12.36
   0   5  -4  305.25    9.32
   0   5   4  300.03    9.18
   0   5  -4  328.26   10.69
   0   5   5  136.72    5.58
   0   5  -5  151.41    6.17
   0   5  -5  134.49    5.73
   0   5   5  133.09    5.72
   0   5   5  139.15    6.07
   0   5  -5  143.72    5.82
   0   5   5  141.03    7.61
   0   5   6  111.07    5.15
   0   5  -6  111.53    5.30
   0   5  -6  109.60    5.24
   0   5   6  110.13    6.73
   0   5   6  113.13    4.99
   0   5  -6  100.11    5.52
   0   5   6  115.22    6.01
   0   5   6  117.24    5.03
   0   5  -6  110.99    4.82
   0   5   6  108.86    5.29
   0   5   6  117.50    4.95
   0   5  -7  124.05    6.66
   0   5   7  121.05    5.55
   0   5   7  125.15    7.22
   0   5   7  119.31    6.79
   0   5  -7  121.85    5.72
   0   5   7  117.04    5.19
   0   5   7  115.63    5.69
   0   5   7  118.21    5.67
   0   5   7  117.20    5.37
   0   5  -7  130.17    5.40
   0   5  -8   47.88    3.65
   0   5  -8   46.07    3.23
   0   5   8   42.91    4.17
   0   5   8   45.07    3.15
   0   5   8   45.96    3.67
   0   5   8   44.24    4.39
   0   5   8   45.68    3.53
   0   5   8   42.29    2.69
   0   5  -8   44.80    4.24
   0   5   8   44.17    3.42
   0   5   8   44.71    3.32
   0   5   9    6.36    1.40
   0   5  -9    5.28    1.53
   0   5   9    3.19    1.70
   0   5   9    5.85    1.65
   0   5  -9    4.56    1.90
   0   5  -9    7.05    1.83
   0   5   9    6.48    1.88
   0   5   9    4.40    1.69
   0   5   9    6.05    1.79
   0   5  10   14.30    2.37
   0   5  10   14.65    2.04
   0   5  10   12.76    2.44
   0   5  10   14.84    2.30
   0   5 -10   12.59    1.93
   0   5  10   17.44    2.66
   0   5  11   96.68    5.62
   0   5  11   92.68    4.92
   0   5  11   96.36    5.49
   0   5  11   97.88    5.65
   0   5  11   88.67    5.00
   0   5 -11   95.11    4.71
   0   5  12   48.88    3.76
   0   5  12   49.22    3.99
   0   5  12   49.89    3.44
   0   5  12   43.67    3.79
   0   5 -13   48.47    3.25
   0   5  13   45.91    3.64
   0   5  13   48.51    3.50
   0   5  14   79.92    4.30
   0   5  14   83.27    4.12
   0   5 -14   75.48    3.52
   0   6   0  654.26   20.80
   0   6   1  129.19    7.47
   0   6  -1  140.92    7.50
   0   6  -2  176.01    8.31
   0   6  -2  159.22    6.14
   0   6   2  156.12    8.54
   0   6  -3   98.76    4.61
   0   6  -3   99.53    5.91
   0   6  -4  587.03   18.09
   0   6   4  588.43   16.29
   0   6  -4  588.20   16.48
   0   6  -4  600.26   16.70
   0   6   4  635.01   20.64
   0   6  -5  622.93   17.18
   0   6   5  603.86   16.21
   0   6   5  604.52   16.72
   0   6   5  632.01   21.14
   0   6   5  595.49   17.19
   0   6   5  599.33   16.92
   0   6  -5  593.66   16.55
   0   6   5  614.96   16.82
   0   6   6   86.48    4.81
   0   6  -6   85.36    4.73
   0   6   6   84.32    4.62
   0   6   6   83.37    4.38
   0   6  -6   88.46    4.78
   0   6   6   84.39    6.46
   0   6   6   81.09    4.39
   0   6   6   87.67    4.33
   0   6   7   50.95    4.97
   0   6  -7   50.22    3.75
   0   6   7   51.84    3.44
   0   6   7   54.97    3.96
   0   6  -7   48.97    3.33
   0   6   7   47.35    3.57
   0   6   7   50.84    3.47
   0   6   7   45.60    3.05
   0   6  -7   46.06    3.57
   0   6   7   43.40    3.23
   0   6   8   79.08    6.24
   0   6   8   91.62    4.65
   0   6   8   80.78    4.11
   0   6   8   79.63    4.65
   0   6   8   85.20    5.16
   0   6  -8   89.81    4.73
   0   6   8   86.21    5.05
   0   6   8   92.54    4.95
   0   6  -9  152.70    6.63
   0   6   9  132.28    6.90
   0   6  -9  132.62    6.36
   0   6   9  141.68    6.87
   0   6   9  152.66    6.86
   0   6   9  149.92    6.59
   0   6  10  158.81    7.19
   0   6  10  160.48    7.30
   0   6  10  153.07    7.34
   0   6 -10  140.35    6.48
   0   6  10  164.09    6.91
   0   6 -11   40.55    3.01
   0   6  11   42.40    3.52
   0   6  11   39.42    3.68
   0   6  11   40.60    3.14
   0   6  12   31.58    3.00
   0   6 -12   31.83    2.96
   0   6  12   28.11    2.82
   0   6 -12   31.83    2.42
   0   6  13   43.07    3.27
   0   6 -13   50.80    3.17
   0   6 -14   69.82    3.12
   0   7   0    1.33    1.42
   0   7   0   -0.34    0.64
   0   7   0    0.13    0.82
   0   7   0    0.94    0.84
   0   7  -1    7.96    2.10
   0   7  -1    6.69    1.39
   0   7  -1    5.79    1.27
   0   7   1    6.27    2.17
   0   7  -1    7.84    1.40
   0   7   1    6.22    1.25
   0   7   1    7.92    1.28
   0   7  -2   68.00    3.60
   0   7  -2   69.15    5.47
   0   7   2   62.95    3.53
   0   7  -2   68.92    3.85
   0   7   2   72.83    6.03
   0   7  -3   99.23    6.32
   0   7  -3   92.38    4.74
   0   7   3   88.82    4.28
   0   7  -3   91.46    4.50
   0   7  -3   86.27    4.03
   0   7   4    5.81    2.37
   0   7  -4    5.44    1.37
   0   7  -4    6.66    1.76
   0   7  -4    7.13    1.52
   0   7  -5   39.27    3.21
   0   7   5   34.61    4.49
   0   7  -5   38.28    2.92
   0   7  -5   41.23    3.22
   0   7   6   11.04    1.77
   0   7  -6   13.87    1.90
   0   7  -6   11.12    1.90
   0   7   6   12.44    3.06
   0   7   7  134.89    8.94
   0   7  -7  155.46    7.15
   0   7   7  150.65    6.27
   0   7  -8   41.96    3.49
   0   7  -8   48.55    3.50
   0   7  -8   47.85    3.86
   0   7   8   42.44    3.03
   0   7   8   39.65    4.74
   0   7   9  205.51    7.46
   0   7  -9  230.61    8.85
   0   7 -10   18.69    2.28
   0   7 -11   65.54    4.22
   0   7 -11   64.58    3.81
   0   7 -12   75.46    4.21
   0   7 -12   71.65    3.52
   0   7 -13   35.20    2.47
   0   8   0 1068.76   27.12
   0   8   0 1085.41   33.25
   0   8   0 1107.09   27.91
   0   8   0 1076.61   27.37
   0   8  -1   77.97    6.51
   0   8   1   81.39    4.03
   0   8   1   74.44    4.19
   0   8  -1   74.81    4.15
   0   8  -1   80.27    4.30
   0   8  -1   84.00    4.32
   0   8   1   83.15    7.01
   0   8  -2   43.55    3.21
   0   8  -2   33.54    2.69
   0   8   2   37.39    2.86
   0   8  -2   37.86    4.33
   0   8  -2   40.87    3.13
   0   8   2   37.51    4.80
   0   8  -3  131.62    5.57
   0   8  -3  146.62    6.11
   0   8  -3  141.61    6.37
   0   8   3  150.60    5.99
   0   8  -3  132.64    6.24
   0   8  -3  150.56    8.45
   0   8  -4  383.61   12.02
   0   8  -4  351.15   11.51
   0   8  -4  375.53   12.32
   0   8  -4  368.02   12.24
   0   8   4  380.75   16.95
   0   8   5  608.93   18.46
   0   8  -5  689.39   19.14
   0   8  -5  670.24   18.55
   0   8  -5  687.30   19.46
   0   8   5  681.22   24.46
   0   8  -6   40.07    3.16
   0   8  -6   37.20    3.38
   0   8   6   33.72    3.00
   0   8  -6   37.97    3.28
   0   8   6   35.86    4.89
   0   8   7  195.98    7.61
   0   8  -7  206.48    7.95
   0   8   7  199.36   11.23
   0   8  -7  194.83    8.22
   0   8  -8    9.44    2.02
   0   8   8    6.82    1.59
   0   8   9  124.13    5.04
   0   8  -9  125.86    5.98
   0   8 -10    9.65    1.76
   0   8 -10    8.70    1.86
   0   8 -11   22.23    2.11
   0   8 -11   20.79    2.31
   0   8 -12   23.81    1.75
   0   8 -12   20.28    2.02
   0   8 -13   30.44    1.89
   0   9   0    0.90    1.07
   0   9   0   -0.43    1.65
   0   9   0   -0.49    1.38
   0   9  -1  130.62    5.89
   0   9  -1  125.00    5.59
   0   9  -1  118.13    8.45
   0   9   1  114.44    5.78
   0   9  -1  119.86    5.64
   0   9   1  125.03    8.95
   0   9  -2  102.78    4.97
   0   9  -2  103.57    7.60
   0   9   2  106.25    5.09
   0   9   2  100.43    5.46
   0   9  -2  112.89    5.26
   0   9  -2  111.37    5.38
   0   9  -2  106.32    5.47
   0   9   2  107.78    8.46
   0   9  -3  385.73   12.23
   0   9   3  377.32   12.49
   0   9  -3  363.86   11.34
   0   9   3  361.07   16.99
   0   9  -3  392.18   12.58
   0   9  -3  387.08   12.39
   0   9  -3  368.73   11.74
   0   9  -4   45.60    3.30
   0   9  -4   51.56    3.71
   0   9  -4   50.44    3.81
   0   9   4   44.50    5.82
   0   9   5  136.68    9.61
   0   9  -5  136.30    6.39
   0   9  -5  128.37    6.32
   0   9  -5  124.24    5.75
   0   9   5  123.79    6.04
   0   9   6   26.89    2.77
   0   9  -6   35.06    2.90
   0   9  -6   32.97    3.12
   0   9  -7   61.32    4.22
   0   9   7   62.84    3.87
   0   9  -7   62.21    4.23
   0   9  -7   68.46    4.03
   0   9  -8   15.42    2.01
   0   9   8    9.57    1.62
   0   9  -8    9.18    1.94
   0   9  -8   14.24    2.18
   0   9  -9   62.98    3.79
   0   9  -9   55.67    3.74
   0   9 -10   14.91    1.78
   0   9 -11   20.17    1.69
   0   9 -11   18.51    1.83
   0   9 -12    0.29    0.68
   0  10   0  413.64   12.62
   0  10   0  429.24   13.24
   0  10   0  458.82   18.50
   0  10   1   65.34    6.58
   0  10  -1   73.02    6.59
   0  10  -1   68.37    4.06
   0  10  -1   69.67    3.78
   0  10  -1   79.14    4.31
   0  10   1   70.64    4.41
   0  10  -2   84.77    4.66
   0  10  -2   77.93    4.12
   0  10   2   67.69    6.89
   0  10  -2   74.68    4.06
   0  10   2   81.02    4.71
   0  10  -3  192.48    7.27
   0  10   3  187.93    7.80
   0  10  -3  194.63    6.88
   0  10  -3  209.66    8.00
   0  10  -3  180.58    7.02
   0  10  -4  204.00    8.09
   0  10  -4  206.60    7.74
   0  10  -4  192.25    7.30
   0  10  -5    6.78    1.43
   0  10  -5    5.17    1.63
   0  10   5    5.62    1.62
   0  10  -5    4.64    1.54
   0  10  -6    5.26    1.41
   0  10   6    6.73    1.67
   0  10  -6    6.27    1.62
   0  10  -6    8.69    1.78
   0  10   7  208.54    7.36
   0  10  -7  204.69    7.29
   0  10  -7  202.63    7.65
   0  10  -8    3.96    1.33
   0  10   8    4.85    1.19
   0  10  -8    3.71    1.28
   0  10  -9   44.12    2.78
   0  10  -9   45.88    2.84
   0  10 -10    4.47    1.02
   0  10 -10    6.10    1.07
   0  11   0   -0.53    1.13
   0  11  -1   19.44    1.71
   0  11  -1   18.89    2.00
   0  11   1   17.07    2.15
   0  11   2   11.84    1.90
   0  11  -2    9.93    1.50
   0  11  -2   10.87    1.36
   0  11  -2   10.99    1.70
   0  11  -3  122.56    5.28
   0  11  -3  109.33    4.59
   0  11   3  113.82    5.36
   0  11  -4   65.73    3.75
   0  11  -4   60.49    3.20
   0  11  -5   11.27    1.41
   0  11   5   11.52    1.88
   0  11  -5   10.41    1.74
   0  11  -6  220.54    7.66
   0  11   6  237.35    7.66
   0  11  -7  104.33    4.33
   0  11  -7   92.26    3.89
   0  11   7  101.85    4.05
   0  11  -8   15.80    1.39
   0  11  -9   12.33    1.13
   0  12   0   71.71    3.34
   0  12   1   35.06    2.36
   0  12  -1   38.48    2.21
   0  12   2   49.82    2.87
   0  12   3   51.76    2.92
   0  12   4  125.54    4.64
   0  12  -4  107.33    4.09
   0  12  -5   11.19    1.21
   0  12   5   10.66    1.36
   0  12   6    9.39    1.11
   0  12  -6    5.03    0.85
   1 -12   4   23.12    1.31
   1 -12   6    7.33    0.76
   1 -12   6    5.63    0.70
  -1 -11   9    5.67    0.75
  -1 -11   9    6.26    0.78
  -1 -11   8   35.48    1.79
  -1 -11   8   42.51    2.01
  -1 -11   7    5.74    0.94
  -1 -11   7    6.05    1.00
  -1 -11   6   41.64    2.31
   1 -11   4    8.91    1.14
   1 -11   6    5.14    1.01
   1 -11   6    3.31    0.74
   1 -11   7   24.61    1.59
   1 -11   7   24.06    1.60
   1 -11   7   20.37    1.38
   1 -11   8   14.35    1.36
   1 -11   8   15.01    1.13
   1 -11   8   11.63    0.96
   1 -11   8   15.82    1.31
   1 -11   8   14.32    1.09
   1 -11   9   33.28    1.72
  -1 -10  11   70.99    2.71
  -1 -10  11   70.12    2.62
  -1 -10  11   62.88    2.49
  -1 -10  10   22.92    1.77
  -1 -10  10   24.64    1.67
  -1 -10  10   25.95    1.76
  -1 -10  10   23.37    1.64
  -1 -10  10   19.24    1.39
  -1 -10  10   24.19    1.72
  -1 -10   9   47.05    2.41
  -1 -10   9   43.90    2.67
  -1 -10   8   27.07    2.06
  -1 -10   8   24.05    1.87
  -1 -10   8   27.16    2.23
  -1 -10   8   25.87    1.81
  -1 -10   7   44.54    2.62
  -1 -10   7   49.19    2.63
  -1 -10   6   73.57    3.42
   1 -10  -1  109.61    7.03
  -1 -10   1  110.42    7.25
   1 -10   0   21.47    3.33
   1 -10   1   17.48    3.05
   1 -10   1   16.89    3.13
   1 -10   5  125.20    4.86
   1 -10   6  130.93    4.95
   1 -10   6  132.83    5.11
   1 -10   6  140.15    5.21
   1 -10   7  129.87    5.02
   1 -10   7  123.88    4.77
   1 -10   7  120.79    4.62
   1 -10   7  120.73    4.64
   1 -10   8   35.81    2.43
   1 -10   8   30.27    1.96
   1 -10   8   38.70    2.44
   1 -10   8   29.13    1.95
   1 -10   8   33.70    2.16
   1 -10   8   29.10    1.96
   1 -10   8   33.05    2.26
   1 -10   9   46.00    2.51
   1 -10   9   48.88    2.60
   1 -10   9   46.79    2.63
   1 -10   9   44.48    2.35
   1 -10   9   47.96    2.53
   1 -10  10   40.26    2.09
   1 -10  10   40.02    2.12
   1 -10  10   38.29    1.99
   1 -10  10   38.33    1.81
   1 -10  10   43.17    2.16
  -1  -9  12   28.25    1.58
  -1  -9  12   25.33    1.58
  -1  -9  12   25.87    1.51
  -1  -9  12   27.61    1.80
  -1  -9  12   31.82    1.81
  -1  -9  11    6.56    1.25
  -1  -9  11    8.37    1.16
  -1  -9  11    8.08    1.24
  -1  -9  11    6.67    1.15
  -1  -9  11    5.50    0.99
  -1  -9  10   17.77    1.97
  -1  -9  10   17.27    1.78
  -1  -9  10   20.04    1.89
  -1  -9  10   17.90    1.72
  -1  -9  10   12.80    1.54
  -1  -9  10   15.26    1.56
  -1  -9   9   26.64    2.07
  -1  -9   9   23.52    2.14
  -1  -9   9   25.97    2.51
  -1  -9   9   24.78    2.19
  -1  -9   9   22.31    1.98
  -1  -9   8  198.91    6.85
  -1  -9   8  199.03    6.92
  -1  -9   8  200.64    7.08
  -1  -9   7   34.26    2.47
  -1  -9   7   31.01    2.39
  -1  -9   6  228.76   10.99
  -1  -9   6  239.14    7.84
  -1  -9   5   67.21    6.75
  -1  -9   5   82.87    6.22
  -1  -9   5   73.48    5.60
  -1  -9   4   24.30    3.41
   1  -9  -4   17.07    3.08
  -1  -9   4   25.40    3.77
  -1  -9   4   24.10    4.12
  -1  -9   3   57.52    5.93
  -1  -9   3   55.28    4.89
   1  -9  -3   38.97    4.35
  -1  -9   3   57.87    5.34
   1  -9  -2  378.34   14.90
  -1  -9   2  387.95   16.58
  -1  -9   2  429.32   15.45
  -1  -9   1   22.31    3.26
  -1  -9   1   23.35    3.51
  -1  -9   1   25.44    3.77
  -1  -9   0  244.69   10.81
   1  -9   0  236.91   11.41
  -1  -9   0  238.38   11.32
  -1  -9  -1   88.93    6.46
   1  -9   1   98.20    6.98
  -1  -9  -1   85.58    6.02
   1  -9   2  109.26    7.73
   1  -9   2  123.99    7.89
   1  -9   3  196.92   10.39
   1  -9   3  191.56   10.03
   1  -9   3  168.13   10.21
   1  -9   4   16.86    3.39
   1  -9   4   18.87    3.29
   1  -9   5   70.93    5.84
   1  -9   5   68.19    6.55
   1  -9   5   65.30    5.77
   1  -9   6   34.64    2.60
   1  -9   6   33.70    2.64
   1  -9   6   31.64    2.62
   1  -9   7   46.87    3.15
   1  -9   7   44.69    2.93
   1  -9   7   47.53    3.00
   1  -9   7   45.81    2.98
   1  -9   8   72.14    3.87
   1  -9   8   73.47    3.91
   1  -9   8   76.04    3.93
   1  -9   8   70.56    3.68
   1  -9   8   72.03    3.67
   1  -9   8   76.06    3.76
   1  -9   9   32.09    2.32
   1  -9   9   36.02    2.42
   1  -9   9   36.27    2.60
   1  -9   9   37.65    2.67
   1  -9   9   31.47    2.47
   1  -9   9   32.64    2.49
   1  -9   9   30.82    2.65
   1  -9   9   30.97    2.29
   1  -9   9   32.85    2.50
   1  -9  10    3.07    1.02
   1  -9  10    4.82    1.20
   1  -9  10    3.84    0.95
   1  -9  10    3.21    1.18
   1  -9  10    4.28    1.18
   1  -9  10    3.61    1.11
   1  -9  11    5.91    1.09
   1  -9  11    6.45    1.19
   1  -9  11    6.08    1.15
   1  -9  11    5.06    1.09
   1  -9  11    4.60    0.77
   1  -9  11    5.58    1.11
   1  -9  12   91.23    3.26
   1  -9  12  108.04    3.58
  -1  -8  13   19.50    1.31
  -1  -8  13   17.25    1.38
  -1  -8  13   17.62    1.39
  -1  -8  13   17.93    1.48
  -1  -8  12   30.73    2.13
  -1  -8  12   31.63    2.22
  -1  -8  12   25.06    1.86
  -1  -8  12   28.75    2.15
  -1  -8  12   28.93    1.97
  -1  -8  12   28.13    2.21
  -1  -8  12   26.04    2.22
  -1  -8  12   27.08    2.06
  -1  -8  11   35.01    2.53
  -1  -8  11   35.25    2.77
  -1  -8  11   31.44    2.47
  -1  -8  11   33.99    2.43
  -1  -8  11   35.83    2.43
  -1  -8  11   36.58    2.59
  -1  -8  10   24.06    2.22
  -1  -8  10   25.18    2.30
  -1  -8  10   25.14    2.22
  -1  -8  10   23.23    2.26
  -1  -8  10   25.51    2.35
  -1  -8  10   22.22    2.45
  -1  -8   9   31.87    2.68
  -1  -8   9   28.47    2.51
  -1  -8   9   31.89    2.62
  -1  -8   9   27.84    2.38
  -1  -8   9   35.12    2.74
  -1  -8   8  103.76    4.80
  -1  -8   8   93.25    4.52
  -1  -8   8   92.90    6.59
  -1  -8   8   91.54    6.59
  -1  -8   7  287.43   12.33
  -1  -8   7  266.12   14.66
  -1  -8   7  291.69    9.34
  -1  -8   7  267.15   12.11
  -1  -8   6  217.50   10.31
  -1  -8   6  205.71   12.57
  -1  -8   5  318.06   15.57
  -1  -8   5  296.18   12.42
  -1  -8   5  294.45   12.75
  -1  -8   4  126.16    7.73
  -1  -8   4  118.82    7.11
  -1  -8   4  127.05    9.11
   1  -8  -3  557.68   19.44
  -1  -8   3  530.23   20.68
  -1  -8   3  542.11   18.12
  -1  -8   3  537.59   18.84
   1  -8  -2  180.33    9.45
  -1  -8   2  189.49   10.66
  -1  -8   2  208.17    9.51
  -1  -8   2  218.66   10.34
  -1  -8   1   65.47    5.72
  -1  -8   1   64.56    5.06
   1  -8  -1   80.32    5.66
  -1  -8   0  520.80   18.57
   1  -8   0  569.68   18.62
   1  -8   0  509.52   17.30
  -1  -8   0  534.31   17.84
  -1  -8  -1   17.00    2.80
   1  -8   1   12.13    2.83
   1  -8   1   16.59    2.55
   1  -8   1   15.83    2.86
   1  -8   2  443.14   17.46
   1  -8   2  450.86   16.77
   1  -8   3  241.01   11.41
   1  -8   3  268.69   12.95
   1  -8   4   27.76    3.81
   1  -8   4   27.36    4.27
   1  -8   5  114.99    7.53
   1  -8   5  103.90    4.64
   1  -8   5  115.17    7.47
   1  -8   5  111.17    8.44
   1  -8   6  136.72    9.60
   1  -8   6  145.34    5.74
   1  -8   6  151.08    8.68
   1  -8   6  148.80    8.60
   1  -8   7  128.89    5.82
   1  -8   7  137.34    9.54
   1  -8   7  130.35    5.57
   1  -8   7  125.04    5.49
   1  -8   7  120.12    7.55
   1  -8   7  125.53    5.52
   1  -8   7  113.89    5.06
   1  -8   7  127.83    5.33
   1  -8   7  122.72    7.82
   1  -8   8    4.12    1.35
   1  -8   8    4.23    1.54
   1  -8   8    7.71    1.58
   1  -8   8    3.96    1.34
   1  -8   8    4.17    1.18
   1  -8   9   60.38    3.70
   1  -8   9   67.68    3.79
   1  -8   9   59.73    3.66
   1  -8   9   63.18    3.90
   1  -8   9   64.44    3.69
   1  -8   9   57.29    3.48
   1  -8  10   82.89    4.47
   1  -8  10   80.28    4.11
   1  -8  10   87.24    4.45
   1  -8  10   90.04    4.39
   1  -8  10   84.40    4.20
   1  -8  10   82.53    4.28
   1  -8  10   87.15    4.33
   1  -8  10   85.83    4.17
   1  -8  11   47.20    2.82
   1  -8  11   44.78    2.84
   1  -8  11   45.06    2.98
   1  -8  11   42.42    2.82
   1  -8  11   38.28    2.26
   1  -8  11   46.12    2.90
   1  -8  11   39.77    2.76
   1  -8  11   46.54    2.97
   1  -8  12   32.23    2.22
   1  -8  12   30.55    2.18
   1  -8  12   30.90    1.90
   1  -8  12   27.87    1.99
   1  -8  12   28.86    2.16
   1  -8  12   30.19    2.04
   1  -8  13   29.06    1.72
   1  -8  13   28.81    1.72
  -1  -7  14    7.26    0.92
  -1  -7  14    6.50    0.91
  -1  -7  13   54.69    2.96
  -1  -7  13   52.38    2.96
  -1  -7  13   54.16    2.65
  -1  -7  13   51.93    2.77
  -1  -7  13   57.07    3.09
  -1  -7  13   51.27    2.94
  -1  -7  13   55.75    3.21
  -1  -7  12   12.85    1.84
  -1  -7  12   11.74    1.76
  -1  -7  12   10.85    1.51
  -1  -7  12   12.48    1.56
  -1  -7  12   11.60    1.32
  -1  -7  12   16.29    2.08
  -1  -7  12   11.79    1.80
  -1  -7  12   13.05    1.74
  -1  -7  11  142.64    6.06
  -1  -7  11  149.47    5.78
  -1  -7  11  137.01    5.98
  -1  -7  11  148.08    6.40
  -1  -7  11  148.08    6.44
  -1  -7  11  146.22    5.99
  -1  -7  11  140.66    5.92
  -1  -7  10    2.24    1.29
  -1  -7  10    1.23    1.42
  -1  -7  10    3.11    1.35
  -1  -7  10    1.57    1.30
  -1  -7  10    2.43    1.38
  -1  -7  10    1.49    1.29
  -1  -7   9  273.22    9.70
  -1  -7   9  252.97    8.44
  -1  -7   9  254.80   11.48
  -1  -7   9  248.12    8.73
  -1  -7   9  256.02    8.96
  -1  -7   9  242.01    8.33
  -1  -7   9  266.88    9.06
  -1  -7   9  259.32   11.86
  -1  -7   9  255.12    8.63
  -1  -7   8   63.16    3.52
  -1  -7   8   69.81    4.34
  -1  -7   8   70.18    7.05
  -1  -7   8   63.88    5.44
  -1  -7   8   63.15    3.71
  -1  -7   8   67.48    5.63
  -1  -7   8   70.98    4.02
  -1  -7   8   65.35    3.64
  -1  -7   8   65.17    3.57
  -1  -7   7   85.94    6.09
  -1  -7   7   72.50    4.34
  -1  -7   7   72.26    3.66
  -1  -7   7   71.48    5.72
  -1  -7   7   75.84    3.81
  -1  -7   7   75.45    3.74
  -1  -7   6   89.08    7.83
  -1  -7   6   85.98    3.94
  -1  -7   6   88.82    3.98
  -1  -7   6   90.63    6.14
  -1  -7   5  146.42    9.69
  -1  -7   5  132.51    7.78
  -1  -7   5  142.91    7.66
  -1  -7   4   90.09    5.85
  -1  -7   4   96.75    6.33
  -1  -7   4   90.91    7.44
  -1  -7   3   24.07    2.98
  -1  -7   3   24.78    3.32
  -1  -7   2   76.96    5.18
   1  -7  -1   75.07    5.03
   1  -7  -1   73.38    5.27
  -1  -7   1   74.52    5.07
   1  -7   0  348.16   12.56
   1  -7   0  334.78   13.04
   1  -7   1  226.47    9.35
   1  -7   1  258.37   11.24
   1  -7   2   58.42    5.20
   1  -7   2   46.97    3.67
   1  -7   2   53.76    4.70
   1  -7   3  341.48   14.34
   1  -7   3  298.70   11.08
   1  -7   3  334.75   13.03
   1  -7   4  404.53   15.19
   1  -7   4  426.53   17.22
   1  -7   5   40.29    4.29
   1  -7   5   47.03    2.92
   1  -7   5   41.97    4.42
   1  -7   5   47.34    5.32
   1  -7   6    9.99    1.57
   1  -7   6    8.40    2.47
   1  -7   6    8.45    2.73
   1  -7   6    8.31    2.40
   1  -7   6    8.59    1.53
   1  -7   7   28.54    3.70
   1  -7   7   33.42    2.69
   1  -7   7   31.66    2.68
   1  -7   7   32.03    2.74
   1  -7   7   33.20    2.72
   1  -7   7   32.35    2.61
   1  -7   8   13.20    3.29
   1  -7   8   16.99    2.14
   1  -7   8   13.50    1.93
   1  -7   8   17.01    2.95
   1  -7   8   14.81    2.13
   1  -7   8   17.26    2.04
   1  -7   8   13.51    1.93
   1  -7   8   16.01    2.10
   1  -7   9    9.05    2.26
   1  -7   9    8.01    2.33
   1  -7   9   11.52    2.02
   1  -7   9   11.78    2.03
   1  -7   9   12.64    1.95
   1  -7   9    8.17    1.65
   1  -7   9   10.47    1.82
   1  -7   9   11.65    2.97
   1  -7   9    9.73    1.75
   1  -7  10    6.91    1.61
   1  -7  10    9.13    1.84
   1  -7  10    7.95    1.62
   1  -7  10    6.70    1.66
   1  -7  10    6.20    1.57
   1  -7  10    8.20    1.69
   1  -7  10    9.50    1.96
   1  -7  10    9.51    1.88
   1  -7  11   17.07    2.03
   1  -7  11   16.38    2.07
   1  -7  11   13.68    1.98
   1  -7  11   15.82    1.94
   1  -7  11   14.22    2.03
   1  -7  11   15.54    2.02
   1  -7  11   14.07    1.59
   1  -7  12   38.99    2.82
   1  -7  12   35.61    2.52
   1  -7  12   38.92    2.61
   1  -7  12   40.72    2.81
   1  -7  12   36.97    2.85
   1  -7  13   29.76    2.09
   1  -7  13   29.30    2.17
   1  -7  13   26.12    1.95
   1  -7  14    6.73    0.94
  -1  -6  14   69.24    3.04
  -1  -6  14   66.95    3.43
  -1  -6  14   70.03    3.13
  -1  -6  13   75.97    4.13
  -1  -6  13   82.17    3.78
  -1  -6  13   79.35    3.65
  -1  -6  13   82.59    3.86
  -1  -6  13   82.83    4.22
  -1  -6  13   80.24    3.97
  -1  -6  12   87.56    4.62
  -1  -6  12   95.04    4.69
  -1  -6  12   87.43    3.85
  -1  -6  12   93.15    4.29
  -1  -6  12   84.83    4.86
  -1  -6  12   84.12    4.76
  -1  -6  12   96.71    4.58
  -1  -6  12   97.37    4.91
  -1  -6  11  125.79    6.17
  -1  -6  11  126.16    5.41
  -1  -6  11  137.22    6.07
  -1  -6  11  122.12    5.87
  -1  -6  11  137.62    5.90
  -1  -6  11  133.05    5.92
  -1  -6  11  125.91    6.29
  -1  -6  11  117.36    5.55
  -1  -6  10  115.50    5.37
  -1  -6  10  108.02    5.39
  -1  -6  10  114.04    5.38
  -1  -6  10  107.03    5.27
  -1  -6  10  103.20    5.72
  -1  -6  10   97.39    7.97
  -1  -6  10   97.99    5.51
  -1  -6  10  116.22    7.69
  -1  -6  10  115.02    5.51
  -1  -6  10  110.67    6.97
  -1  -6   9  119.17    5.55
  -1  -6   9  118.93    5.25
  -1  -6   9  118.50    5.40
  -1  -6   9  105.86    8.47
  -1  -6   9  114.82    5.99
  -1  -6   9  118.09    7.28
  -1  -6   9  123.86    5.50
  -1  -6   9  119.76    7.66
  -1  -6   9  120.78    5.63
  -1  -6   9  113.53    5.40
  -1  -6   9  116.28    5.21
  -1  -6   8  212.23    7.48
  -1  -6   8  198.37   11.88
  -1  -6   8  219.42    7.52
  -1  -6   8  212.72   10.08
  -1  -6   8  224.99    7.81
  -1  -6   8  211.12    7.81
  -1  -6   8  220.97   10.47
  -1  -6   8  211.58    7.63
  -1  -6   8  222.88    8.66
  -1  -6   8  218.16    7.94
  -1  -6   7  216.86    7.17
  -1  -6   7  202.94    7.04
  -1  -6   7  210.89    7.59
  -1  -6   7  207.22    8.09
  -1  -6   7  209.03    7.25
  -1  -6   7  194.73   11.58
  -1  -6   7  219.85   10.01
  -1  -6   7  214.01    9.92
  -1  -6   6   66.98    3.30
  -1  -6   6   64.13    3.30
  -1  -6   6   66.35    4.96
  -1  -6   5    7.76    1.94
  -1  -6   4  562.79   17.77
  -1  -6   4  582.80   18.49
  -1  -6   4  587.96   20.09
  -1  -6   3  208.86    9.07
  -1  -6   3  187.68    8.25
  -1  -6   3  201.06    9.53
  -1  -6   3  193.97    8.20
  -1  -6   2  107.54    5.30
   1  -6  -2  115.06    5.40
  -1  -6   2  113.33    6.39
  -1  -6   2  107.20    5.85
   1  -6  -1    3.78    1.27
  -1  -6   1    2.64    1.20
  -1  -6   1    4.42    1.51
  -1  -6   1    2.38    0.94
   1  -6   0   14.21    2.17
   1  -6   0   11.35    2.01
  -1  -6   0   11.54    1.75
   1  -6   1  256.60   10.60
   1  -6   1  236.39    9.09
   1  -6   2   40.40    3.84
   1  -6   2   41.87    3.22
   1  -6   2   43.36    4.19
   1  -6   3 1155.52   30.54
   1  -6   3 1106.71   32.06
   1  -6   3 1062.20   28.49
   1  -6   4   71.98    5.91
   1  -6   4   72.39    5.11
   1  -6   4   61.54    4.03
   1  -6   5   34.01    3.11
   1  -6   5   35.85    3.81
   1  -6   5   36.06    2.51
   1  -6   5   36.70    3.79
   1  -6   5   38.36    4.55
   1  -6   6  261.05    8.71
   1  -6   6  280.07    8.84
   1  -6   6  258.47   11.13
   1  -6   7   27.04    2.33
   1  -6   7   20.23    3.77
   1  -6   7   29.53    2.50
   1  -6   7   19.44    2.18
   1  -6   7   22.17    3.27
   1  -6   7   29.25    2.43
   1  -6   7   20.89    2.20
   1  -6   8   73.43    4.24
   1  -6   8   64.91    6.44
   1  -6   8   69.67    5.62
   1  -6   8   80.94    4.62
   1  -6   8   81.94    5.64
   1  -6   8   75.39    4.23
   1  -6   8   79.50    4.34
   1  -6   8   77.74    4.23
   1  -6   8   74.07    4.14
   1  -6   8   79.97    4.42
   1  -6   9    2.18    1.40
   1  -6   9    4.01    1.51
   1  -6   9    1.87    1.35
   1  -6   9    2.75    1.42
   1  -6   9    4.30    2.15
   1  -6   9    2.11    1.50
   1  -6   9    4.26    2.25
   1  -6   9    1.78    1.31
   1  -6   9    1.09    1.20
   1  -6   9    1.39    1.25
   1  -6   9    1.06    1.36
   1  -6  10   22.51    2.65
   1  -6  10   23.30    2.56
   1  -6  10   24.33    2.52
   1  -6  10   26.56    3.75
   1  -6  10   24.29    2.66
   1  -6  10   20.73    3.57
   1  -6  10   29.44    2.66
   1  -6  10   21.36    2.51
   1  -6  10   25.40    2.63
   1  -6  11  191.35    7.47
   1  -6  11  181.25    6.36
   1  -6  11  181.61    7.41
   1  -6  11  173.64    7.06
   1  -6  11  186.36    7.64
   1  -6  11  187.09    7.06
   1  -6  11  179.82    7.25
   1  -6  12   26.85    2.55
   1  -6  12   25.40    2.29
   1  -6  12   23.41    2.48
   1  -6  12   22.16    2.50
   1  -6  12   27.07    2.36
   1  -6  12   21.54    1.79
   1  -6  12   24.84    2.52
   1  -6  13   41.60    2.66
   1  -6  13   40.14    2.84
   1  -6  13   38.26    2.70
   1  -6  13   41.60    2.81
   1  -6  14   26.26    1.84
   1  -6  14   25.91    1.91
  -1  -5  15   27.59    2.10
  -1  -5  14   32.28    2.32
  -1  -5  14   31.51    2.18
  -1  -5  14   34.99    2.26
  -1  -5  14   34.99    2.77
  -1  -5  13  128.71    5.42
  -1  -5  13  125.95    5.10
  -1  -5  13  134.76    5.67
  -1  -5  13  127.91    6.03
  -1  -5  13  121.33    5.64
  -1  -5  13  134.07    5.96
  -1  -5  13  124.53    5.19
  -1  -5  12   28.62    2.14
  -1  -5  12   26.22    2.88
  -1  -5  12   26.81    2.63
  -1  -5  12   28.51    2.82
  -1  -5  12   37.12    3.38
  -1  -5  12   25.89    2.48
  -1  -5  12   25.75    2.27
  -1  -5  12   25.58    2.31
  -1  -5  11   52.97    4.73
  -1  -5  11   60.09    5.65
  -1  -5  11   61.84    4.02
  -1  -5  11   60.46    3.92
  -1  -5  11   60.17    3.98
  -1  -5  11   54.86    5.47
  -1  -5  11   66.48    4.22
  -1  -5  11   62.87    4.01
  -1  -5  11   63.94    4.48
  -1  -5  11   61.74    3.62
  -1  -5  10    5.92    1.55
  -1  -5  10    8.83    1.94
  -1  -5  10    4.98    2.24
  -1  -5  10    4.13    2.14
  -1  -5  10    4.22    1.73
  -1  -5  10    4.98    1.64
  -1  -5  10    4.18    1.52
  -1  -5  10    4.35    1.47
  -1  -5  10    3.27    1.70
  -1  -5  10    3.65    1.93
  -1  -5   9   41.52    3.10
  -1  -5   9   38.87    3.08
  -1  -5   9   38.74    2.87
  -1  -5   9   38.16    2.88
  -1  -5   9   30.58    3.96
  -1  -5   9   37.94    2.81
  -1  -5   9   35.28    2.95
  -1  -5   9   32.18    3.80
  -1  -5   9   33.15    4.55
  -1  -5   9   38.50    2.92
  -1  -5   9   38.34    2.95
  -1  -5   9   42.02    3.46
  -1  -5   8   31.91    3.59
  -1  -5   8   34.26    4.63
  -1  -5   8   33.60    3.03
  -1  -5   8   27.63    3.44
  -1  -5   8   35.96    2.77
  -1  -5   8   35.84    2.81
  -1  -5   8   34.60    2.59
  -1  -5   8   32.48    2.44
  -1  -5   8   30.75    2.41
  -1  -5   8   30.97    2.52
  -1  -5   7  103.13    4.35
  -1  -5   7  106.80    4.51
  -1  -5   7   94.77    4.57
  -1  -5   7  104.28    4.58
  -1  -5   7  102.26    4.30
  -1  -5   7  101.19    6.25
  -1  -5   7   98.60    6.10
  -1  -5   7  105.17    7.56
  -1  -5   6  115.89    4.44
  -1  -5   6  124.39    6.65
  -1  -5   6  107.81    7.63
  -1  -5   6  124.22    6.54
  -1  -5   6  119.64    4.47
  -1  -5   6  117.47    4.58
  -1  -5   5  149.05    8.66
  -1  -5   5  154.74    7.13
  -1  -5   4  479.45   15.70
  -1  -5   4  514.18   15.68
  -1  -5   4  481.72   17.00
  -1  -5   4  478.52   15.04
  -1  -5   3   78.37    4.76
  -1  -5   3   89.45    5.22
  -1  -5   3   90.66    4.91
  -1  -5   3   79.74    3.28
  -1  -5   3   90.73    5.73
  -1  -5   2  616.80   17.09
  -1  -5   2  570.18   15.10
  -1  -5   2  595.38   18.18
   1  -5  -2  617.58   16.42
  -1  -5   2  595.94   17.19
  -1  -5   1  653.97   17.73
  -1  -5   1  629.67   16.87
  -1  -5   1  647.71   18.76
   1  -5  -1  678.82   18.43
  -1  -5   0  486.69   13.75
   1  -5   0  486.45   14.81
  -1  -5   0  484.29   14.49
   1  -5   0  503.68   15.27
  -1  -5  -1  211.37    7.08
   1  -5   1  197.05    7.61
   1  -5   1  201.14    8.59
   1  -5   2  357.71   12.97
   1  -5   2  356.21   11.22
   1  -5   3  134.59    7.35
   1  -5   3  139.35    6.66
   1  -5   3  118.30    5.45
   1  -5   4  267.58    9.17
   1  -5   4  255.96    9.99
   1  -5   4  244.25   11.04
   1  -5   5  214.95    8.45
   1  -5   5  227.00    9.48
   1  -5   5  232.16   10.87
   1  -5   6  264.40   10.09
   1  -5   6  267.46    8.67
   1  -5   6  277.29    8.62
   1  -5   6  263.90   10.59
   1  -5   7   90.89    4.67
   1  -5   7   97.54    4.46
   1  -5   7   94.51    4.49
   1  -5   7   98.62    4.65
   1  -5   7  100.76    6.26
   1  -5   7   98.98    5.86
   1  -5   7   95.51    7.17
   1  -5   7   98.99    4.51
   1  -5   7   91.26    5.57
   1  -5   8   16.15    2.02
   1  -5   8   16.05    1.97
   1  -5   8   16.67    2.15
   1  -5   8   12.39    2.41
   1  -5   8   12.59    1.98
   1  -5   8   12.46    2.92
   1  -5   8   14.46    2.03
   1  -5   8   15.75    1.98
   1  -5   8   13.20    2.66
   1  -5   8   15.03    1.92
   1  -5   9  153.71    6.90
   1  -5   9  157.23    6.78
   1  -5   9  160.49    6.96
   1  -5   9  164.02    6.58
   1  -5   9  160.16    6.62
   1  -5   9  162.12    6.78
   1  -5   9  153.69    6.64
   1  -5   9  153.44    6.49
   1  -5   9  149.25    7.63
   1  -5   9  151.02    9.40
   1  -5   9  156.26    8.63
   1  -5  10  100.39    5.47
   1  -5  10   89.22    6.67
   1  -5  10  106.67    5.39
   1  -5  10  101.25    5.38
   1  -5  10   86.46    6.97
   1  -5  10   98.87    5.46
   1  -5  10  116.08    5.57
   1  -5  10  101.69    4.95
   1  -5  10  105.90    5.24
   1  -5  10  107.58    5.37
   1  -5  11    1.00    1.27
   1  -5  11    1.68    1.64
   1  -5  11    0.55    0.90
   1  -5  11    1.41    1.30
   1  -5  11    0.78    1.14
   1  -5  11    0.17    1.31
   1  -5  11    2.71    1.93
   1  -5  11    3.52    1.59
   1  -5  11    0.53    1.33
   1  -5  12   41.81    2.98
   1  -5  12   39.81    2.95
   1  -5  12   37.93    3.07
   1  -5  12   39.28    2.48
   1  -5  12   41.07    3.49
   1  -5  12   43.40    3.25
   1  -5  12   42.17    3.36
   1  -5  13   20.78    2.09
   1  -5  13   20.82    2.16
   1  -5  13   21.28    2.25
   1  -5  14  152.53    5.87
   1  -5  14  151.74    5.78
   1  -5  14  151.83    5.59
   1  -5  14  156.03    5.54
   1  -5  15   30.16    2.04
   1  -5  15   29.48    1.87
  -1  -4  16  103.88    3.93
  -1  -4  15   18.66    1.76
  -1  -4  15   19.55    1.77
  -1  -4  15   21.10    2.14
  -1  -4  14  246.22    8.61
  -1  -4  14  235.43    7.67
  -1  -4  14  252.55    8.51
  -1  -4  14  256.56    8.80
  -1  -4  13   43.29    2.96
  -1  -4  13   52.81    3.69
  -1  -4  13   43.09    2.88
  -1  -4  13   42.83    3.01
  -1  -4  13   51.16    3.57
  -1  -4  13   46.65    3.71
  -1  -4  13   54.03    3.82
  -1  -4  13   43.20    3.47
  -1  -4  12  142.99    5.63
  -1  -4  12  149.20    6.98
  -1  -4  12  154.89    6.89
  -1  -4  12  151.37    7.23
  -1  -4  12  145.15    6.65
  -1  -4  12  151.92    6.03
  -1  -4  12  152.67    6.18
  -1  -4  12  158.12    6.92
  -1  -4  12  146.73    5.47
  -1  -4  12  143.31    8.97
  -1  -4  11  219.93    9.09
   1  -4 -11  209.98   11.49
  -1  -4  11  225.27    8.56
  -1  -4  11  227.98    8.76
  -1  -4  11  201.97    9.50
  -1  -4  11  220.91    8.36
  -1  -4  11  213.00    8.30
  -1  -4  11  214.49    7.66
  -1  -4  11  208.24   10.62
  -1  -4  11  217.23    8.58
  -1  -4  11  207.66   12.39
  -1  -4  10    9.28    1.79
  -1  -4  10    6.79    1.68
  -1  -4  10    4.96    2.22
  -1  -4  10    7.71    1.77
  -1  -4  10    7.71    2.07
   1  -4 -10    8.00    2.37
  -1  -4  10    9.07    1.91
  -1  -4  10   10.35    2.28
  -1  -4  10    8.15    2.38
  -1  -4  10    8.76    1.48
  -1  -4  10    8.10    1.82
  -1  -4   9    6.95    1.44
  -1  -4   9    5.26    2.01
  -1  -4   9    5.75    1.71
  -1  -4   9    6.23    1.38
  -1  -4   9    7.29    1.46
  -1  -4   9    5.43    1.52
  -1  -4   9    5.90    1.53
  -1  -4   9    3.34    1.92
  -1  -4   9    6.53    1.51
  -1  -4   9    8.40    1.59
  -1  -4   9    9.81    2.16
  -1  -4   9    7.23    1.55
  -1  -4   9    4.02    2.03
   1  -4  -9    6.78    2.11
  -1  -4   8   78.61    5.16
  -1  -4   8   82.01    3.88
  -1  -4   8   83.25    6.44
  -1  -4   8   79.32    3.97
  -1  -4   8   82.07    4.10
  -1  -4   8   89.62    5.73
  -1  -4   8   81.52    3.93
   1  -4  -8   70.53    5.43
  -1  -4   8   81.27    4.21
  -1  -4   8   82.18    3.92
  -1  -4   8   70.88    6.03
  -1  -4   8   80.66    4.59
  -1  -4   7    5.13    1.11
  -1  -4   7    5.07    1.05
  -1  -4   7    5.54    1.74
  -1  -4   7    5.36    1.05
  -1  -4   7    5.18    1.09
   1  -4  -7    6.82    1.74
  -1  -4   7    5.95    1.20
  -1  -4   7    2.88    1.62
  -1  -4   7    2.59    1.59
  -1  -4   7    6.34    1.85
   1  -4  -6  293.86   10.81
  -1  -4   6  292.87   10.67
  -1  -4   6  302.60   10.71
  -1  -4   6  297.18   11.48
  -1  -4   5  181.41    7.42
  -1  -4   5  194.85    8.61
  -1  -4   5  196.19    9.45
  -1  -4   5  178.88    7.64
   1  -4  -5  176.32    7.26
  -1  -4   4 1089.56   25.53
  -1  -4   4 1098.50   27.73
  -1  -4   4 1060.70   28.69
  -1  -4   4 1060.41   29.81
  -1  -4   4 1048.19   27.28
   1  -4  -4 1099.48   27.15
  -1  -4   3  309.69    8.34
  -1  -4   3  333.38   10.69
   1  -4  -3  318.26    8.31
  -1  -4   3  293.51    9.09
  -1  -4   3  334.07   10.87
  -1  -4   3  322.36   11.61
   1  -4  -3  306.66    9.11
  -1  -4   3  325.97   10.19
  -1  -4   2  575.98   14.10
  -1  -4   2  609.06   16.31
  -1  -4   2  605.12   17.23
  -1  -4   2  543.60   13.77
  -1  -4   2  583.13   15.85
  -1  -4   1  245.19    7.25
  -1  -4   1  242.05    8.18
   1  -4  -1  238.31    8.09
  -1  -4   0  803.87   20.57
   1  -4   0  792.43   21.25
   1  -4   1 1081.87   24.96
   1  -4   1 1133.90   23.83
   1  -4   2   64.57    3.49
   1  -4   2   66.23    4.35
   1  -4   2   66.85    2.63
  -1  -4  -2   62.14    2.80
   1  -4   3  363.07   10.56
   1  -4   3  398.08   11.37
   1  -4   3  403.15   13.31
   1  -4   3  361.92   10.72
   1  -4   4   80.91    5.36
   1  -4   4   78.10    4.22
   1  -4   4   77.38    4.05
   1  -4   4   81.21    4.22
   1  -4   5   91.68    4.98
   1  -4   5   93.39    5.16
   1  -4   5   89.91    4.74
  -1  -4  -5   90.78    4.82
   1  -4   5   91.53    5.18
  -1  -4  -6   22.62    2.63
   1  -4   6   24.80    2.62
   1  -4   6   24.67    1.96
   1  -4   6   21.19    2.69
   1  -4   6   20.90    1.93
   1  -4   6   28.98    2.87
   1  -4   6   24.29    3.39
   1  -4   6   23.21    2.84
   1  -4   6   25.37    2.91
   1  -4   7  465.76   16.82
   1  -4   7  469.37   14.01
   1  -4   7  493.37   13.80
   1  -4   7  503.43   13.69
   1  -4   7  468.26   15.58
   1  -4   7  487.86   13.57
   1  -4   7  480.89   15.20
   1  -4   7  475.09   15.83
  -1  -4  -7  455.78   15.99
   1  -4   7  525.63   18.02
   1  -4   7  475.98   13.38
   1  -4   7  486.23   13.38
   1  -4   8  103.29    6.33
  -1  -4  -8  103.30    6.64
   1  -4   8  109.42    7.20
   1  -4   8  106.55    4.89
   1  -4   8  101.23    7.17
   1  -4   8  102.90    5.06
   1  -4   8  112.17    5.04
   1  -4   8  103.54    5.67
   1  -4   8   91.75    4.76
   1  -4   8  108.32    4.82
   1  -4   8   88.90    5.88
   1  -4   8   97.41    5.08
   1  -4   8  106.14    4.79
   1  -4   8  102.00    4.94
   1  -4   8  102.48    4.95
   1  -4   8  104.23    4.73
   1  -4   9   21.92    2.43
   1  -4   9   17.84    3.13
   1  -4   9   26.30    2.46
   1  -4   9   23.77    2.49
   1  -4   9   20.28    2.15
   1  -4   9   24.12    2.43
   1  -4   9   17.92    2.27
   1  -4   9   22.43    2.37
   1  -4   9   20.29    2.69
   1  -4   9   21.90    2.43
   1  -4   9   19.23    2.17
   1  -4   9   20.31    2.43
   1  -4   9   17.37    2.95
  -1  -4  -9   18.07    3.02
   1  -4   9   16.35    3.28
   1  -4  10  204.74    7.98
   1  -4  10  212.11    8.02
   1  -4  10  196.42    6.77
   1  -4  10  195.84    8.16
   1  -4  10  180.88    7.83
   1  -4  10  188.85   11.21
   1  -4  10  173.87    7.76
  -1  -4 -10  176.18   10.02
   1  -4  10  204.44    7.66
   1  -4  10  192.25    9.84
   1  -4  10  186.52   10.00
   1  -4  10  201.52    7.75
   1  -4  10  195.42    7.29
   1  -4  10  203.89    7.89
   1  -4  11  110.24    4.60
   1  -4  11  110.73    5.57
   1  -4  11  115.94    5.97
   1  -4  11  111.34    5.61
   1  -4  11  102.72    5.06
   1  -4  11  109.04    5.79
  -1  -4 -11   86.34    7.08
   1  -4  11  105.28    7.24
   1  -4  11  101.91    6.99
   1  -4  11  112.60    5.77
   1  -4  11  109.21    5.38
   1  -4  11  112.50    5.32
   1  -4  11  112.16    8.74
   1  -4  12   55.58    3.85
   1  -4  12   51.30    3.39
   1  -4  12   56.51    4.09
   1  -4  12   50.94    3.02
   1  -4  12   46.64    2.80
   1  -4  12   53.26    3.39
   1  -4  12   49.46    3.79
   1  -4  12   47.87    3.50
   1  -4  12   55.54    3.71
   1  -4  13    8.55    1.64
   1  -4  13    6.04    1.67
   1  -4  13    6.52    1.55
   1  -4  13    6.01    1.70
   1  -4  14   18.48    2.05
   1  -4  14   18.35    1.85
   1  -4  14   15.13    1.98
   1  -4  14   19.75    2.25
   1  -4  15   98.27    4.19
   1  -3 -16    4.95    0.91
  -1  -3  16    5.54    1.04
  -1  -3  16    7.24    1.30
  -1  -3  15   12.70    1.93
  -1  -3  15   12.72    1.78
  -1  -3  15   10.24    1.75
  -1  -3  14  104.55    5.10
  -1  -3  14  100.47    5.36
  -1  -3  14   92.59    4.15
  -1  -3  13  132.98    6.61
  -1  -3  13  129.89    5.43
  -1  -3  13  125.61    5.32
  -1  -3  13  130.55    6.63
  -1  -3  13  130.25    6.23
  -1  -3  13  124.58    6.01
  -1  -3  13  134.04    6.22
  -1  -3  12   20.17    2.67
  -1  -3  12   21.92    2.45
  -1  -3  12   22.34    2.29
  -1  -3  12   24.16    2.77
  -1  -3  12   19.74    2.26
  -1  -3  12   22.01    2.21
  -1  -3  12   23.46    2.79
  -1  -3  12   14.50    3.67
   1  -3 -12   20.96    3.92
  -1  -3  12   22.33    3.65
  -1  -3  12   20.84    2.85
  -1  -3  11    3.12    1.04
  -1  -3  11    2.68    1.31
  -1  -3  11    2.48    1.49
  -1  -3  11    3.42    1.67
  -1  -3  11    2.54    1.57
  -1  -3  11    2.73    1.54
  -1  -3  11    1.22    1.20
  -1  -3  11    0.93    1.35
  -1  -3  11    1.56    2.21
   1  -3 -11    2.68    2.08
  -1  -3  11    2.48    1.87
  -1  -3  10   46.32    2.96
  -1  -3  10   49.32    4.16
  -1  -3  10   38.56    5.21
  -1  -3  10   38.46    4.25
  -1  -3  10   41.36    3.15
  -1  -3  10   46.68    3.42
   1  -3 -10   45.34    5.07
  -1  -3  10   43.08    3.64
  -1  -3  10   44.33    3.42
  -1  -3  10   48.81    3.55
  -1  -3   9  267.20   11.75
  -1  -3   9  275.57    9.01
  -1  -3   9  260.65    8.75
  -1  -3   9  265.49    8.77
  -1  -3   9  266.19    9.23
  -1  -3   9  260.88    9.65
   1  -3  -9  270.98   12.50
  -1  -3   9  266.27   13.25
  -1  -3   9  275.18   10.52
  -1  -3   9  243.76    8.75
  -1  -3   8  122.55    4.93
  -1  -3   8  125.01    4.96
  -1  -3   8  120.54    7.90
  -1  -3   8  119.94    5.23
  -1  -3   8  122.30    5.08
  -1  -3   8  119.65    4.83
  -1  -3   8  129.31    6.36
  -1  -3   8  123.67    4.91
  -1  -3   8  128.67    6.76
  -1  -3   8  118.49    4.97
   1  -3  -8  117.70    7.32
  -1  -3   8  120.63    4.96
  -1  -3   8  113.03    7.08
   1  -3  -7    6.88    1.84
  -1  -3   7    6.73    1.13
  -1  -3   7    8.96    1.88
  -1  -3   7    7.13    1.73
  -1  -3   7    5.31    1.13
  -1  -3   7    4.78    1.86
  -1  -3   7    4.27    1.69
  -1  -3   6    5.23    1.57
  -1  -3   6    7.18    1.64
  -1  -3   6    7.57    1.98
   1  -3  -6    6.80    1.64
  -1  -3   6    7.41    2.30
  -1  -3   5  602.05   16.55
  -1  -3   5  577.83   17.77
  -1  -3   5  575.34   16.49
  -1  -3   5  599.43   15.23
  -1  -3   5  604.64   18.88
   1  -3  -5  577.23   16.94
  -1  -3   5  598.09   18.07
  -1  -3   4  134.22    5.36
  -1  -3   4  132.42    6.71
   1  -3  -4  125.97    5.39
  -1  -3   4  135.76    6.28
  -1  -3   4  133.09    5.89
  -1  -3   4  134.02    4.35
   1  -3  -3  288.96    8.58
  -1  -3   3  282.21    7.34
   1  -3  -3  275.58    6.81
  -1  -3   3  282.33    8.75
  -1  -3   3  289.73    9.59
  -1  -3   3  295.34    8.99
  -1  -3   3  292.13    9.08
  -1  -3   3  291.68   10.32
   1  -3  -2  735.99   17.32
  -1  -3   2  710.75   17.67
  -1  -3   2  709.70   18.87
  -1  -3   2  705.41   18.11
   1  -3  -2  727.29   17.52
  -1  -3   2  695.21   16.67
  -1  -3   1  319.22    9.41
   1  -3  -1  293.96    8.78
   1  -3  -1  307.73    7.80
   1  -3   0  998.86   24.23
   1  -3   0  945.00   22.03
  -1  -3   0  996.43   22.30
  -1  -3  -1 1618.55   37.63
   1  -3   1 1666.26   37.38
   1  -3   1 1693.35   38.72
   1  -3   1 1588.81   39.46
   1  -3   2  652.84   18.22
   1  -3   2  661.95   16.86
   1  -3   2  650.15   16.56
   1  -3   2  668.36   16.48
   1  -3   3  157.45    6.87
   1  -3   3  154.70    5.63
   1  -3   3  154.28    5.71
   1  -3   3  160.55    5.97
   1  -3   4  170.62    6.94
   1  -3   4  163.49    6.54
   1  -3   4  167.14    6.30
   1  -3   5  454.88   13.43
   1  -3   5  464.62   15.17
   1  -3   5  444.09   14.22
   1  -3   5  462.84   13.65
   1  -3   5  473.90   14.92
   1  -3   5  453.08   13.65
   1  -3   6  165.74    6.59
   1  -3   6  153.85    7.81
   1  -3   6  147.17    7.34
   1  -3   6  153.81    7.85
   1  -3   6  163.24    6.99
   1  -3   6  169.23    7.11
   1  -3   7  207.96    8.83
   1  -3   7  203.14    6.97
   1  -3   7  193.05    9.28
   1  -3   7  208.34    7.14
   1  -3   7  210.20    6.85
   1  -3   7  202.77    6.89
   1  -3   7  203.70    7.85
   1  -3   7  218.05   10.21
   1  -3   7  200.27    6.80
   1  -3   7  204.05    9.43
   1  -3   7  207.06    8.55
  -1  -3  -7  201.66    9.35
   1  -3   8   28.20    3.84
   1  -3   8   32.06    2.64
   1  -3   8   32.30    3.43
   1  -3   8   31.57    3.38
   1  -3   8   31.28    2.41
   1  -3   8   33.69    2.86
   1  -3   8   27.91    2.35
   1  -3   8   28.77    3.47
   1  -3   8   29.92    2.46
   1  -3   8   36.48    2.57
   1  -3   8   29.39    3.71
   1  -3   8   32.93    2.70
  -1  -3  -8   28.06    3.60
   1  -3   8   33.10    2.75
   1  -3   8   26.55    2.28
   1  -3   8   29.72    2.52
   1  -3   8   32.18    2.45
   1  -3   9  156.15    6.86
   1  -3   9  151.03    5.85
   1  -3   9  157.38    6.80
   1  -3   9  152.24    6.26
   1  -3   9  159.93    6.27
   1  -3   9  154.10    6.55
   1  -3   9  151.08    6.31
   1  -3   9  148.56    8.16
   1  -3   9  154.55    6.31
   1  -3   9  150.22    6.38
   1  -3   9  147.42    6.08
  -1  -3  -9  151.08    8.98
   1  -3   9  160.10    9.81
   1  -3   9  147.39    6.59
   1  -3   9  147.96    7.90
   1  -3   9  138.37    6.00
   1  -3   9  150.42    6.43
   1  -3  10  264.07    9.93
   1  -3  10  273.17    9.65
   1  -3  10  265.17   13.86
   1  -3  10  260.04    9.68
   1  -3  10  265.76    8.93
  -1  -3 -10  261.10   12.98
   1  -3  10  264.57    8.30
   1  -3  10  250.95   11.50
   1  -3  10  269.68    9.29
   1  -3  10  271.40    9.22
   1  -3  10  273.16    9.40
   1  -3  10  256.24   10.02
   1  -3  10  279.55    9.27
   1  -3  10  266.80   11.58
   1  -3  10  283.74    9.75
   1  -3  11   43.40    3.23
   1  -3  11   45.91    3.51
   1  -3  11   44.27    2.73
   1  -3  11   43.47    3.18
   1  -3  11   49.91    3.29
   1  -3  11   46.63    3.47
   1  -3  11   42.23    3.74
   1  -3  11   49.09    3.43
  -1  -3 -11   45.71    5.43
   1  -3  11   45.16    3.68
   1  -3  11   32.60    5.04
   1  -3  11   40.63    4.56
   1  -3  12  101.59    5.30
   1  -3  12   98.75    4.31
   1  -3  12  100.56    5.09
  -1  -3 -12   87.47    7.58
   1  -3  12   94.91    4.97
   1  -3  12   93.10    8.32
   1  -3  12   99.08    4.87
   1  -3  12   84.37    6.76
   1  -3  12   96.37    4.18
   1  -3  12   95.64    5.63
   1  -3  12  104.88    4.84
   1  -3  13   84.63    4.95
   1  -3  13   77.52    4.21
   1  -3  13   65.39    4.19
   1  -3  13   72.46    4.13
   1  -3  13   80.64    4.93
   1  -3  14   12.91    1.92
   1  -3  14   14.10    2.19
   1  -3  14   11.72    2.07
   1  -3  15   39.25    2.73
   1  -3  15   42.82    2.89
   1  -3  16    1.83    0.81
   1  -3  16    3.61    0.88
  -1  -2  16   56.26    3.01
  -1  -2  16   66.59    3.43
   1  -2 -16   61.46    3.34
  -1  -2  16   64.64    3.42
  -1  -2  15   84.70    4.55
  -1  -2  15   79.49    4.52
  -1  -2  15   81.64    4.30
  -1  -2  14   71.41    4.77
  -1  -2  14   79.63    4.63
  -1  -2  13  114.22    5.86
  -1  -2  13  118.09    6.26
  -1  -2  13  119.90    6.04
  -1  -2  13  123.21    5.15
  -1  -2  13  117.22    4.94
  -1  -2  12  309.89    9.95
   1  -2 -12  330.83   15.90
  -1  -2  12  314.76    9.97
  -1  -2  12  325.45   11.00
  -1  -2  12  316.89   11.11
  -1  -2  12  315.13   14.14
  -1  -2  12  299.09   16.18
  -1  -2  12  292.21   10.55
  -1  -2  12  313.23   10.02
  -1  -2  11  121.11    5.83
  -1  -2  11  109.85    5.45
   1  -2 -11  118.96    8.86
  -1  -2  11  106.77    6.32
  -1  -2  11  115.59    4.72
  -1  -2  11  119.97    5.15
  -1  -2  11  121.10    5.71
  -1  -2  11  113.39    5.91
  -1  -2  11  119.98    5.54
  -1  -2  11  114.58    9.28
  -1  -2  11  128.94    5.32
  -1  -2  11  124.74    8.00
  -1  -2  10   13.30    1.82
  -1  -2  10   12.58    2.27
  -1  -2  10   15.54    2.06
  -1  -2  10   12.48    3.43
  -1  -2  10   13.86    2.10
  -1  -2  10   12.35    2.66
  -1  -2  10   11.98    1.48
  -1  -2  10   14.65    1.71
  -1  -2  10   13.00    2.26
  -1  -2  10    9.91    1.88
   1  -2 -10   15.58    3.35
  -1  -2  10   12.77    1.93
  -1  -2   9  346.46   11.24
  -1  -2   9  350.71   10.29
  -1  -2   9  351.01   10.81
  -1  -2   9  374.87   16.02
  -1  -2   9  380.17   12.43
  -1  -2   9  355.46   13.08
   1  -2  -9  361.91   15.00
  -1  -2   9  366.50   10.91
  -1  -2   9  353.10   11.08
  -1  -2   9  348.27   10.85
  -1  -2   9  337.57   11.84
  -1  -2   8  121.56    5.88
   1  -2  -8  131.85    7.58
  -1  -2   8  120.66    4.84
  -1  -2   8  102.97    6.34
  -1  -2   8  120.20    4.90
  -1  -2   8  130.94    8.13
  -1  -2   8  125.26    5.00
  -1  -2   7  617.53   17.20
  -1  -2   7  600.78   20.15
   1  -2  -7  630.66   19.29
  -1  -2   7  603.51   17.69
  -1  -2   7  567.57   18.33
  -1  -2   6  121.51    5.42
   1  -2  -6  109.53    5.86
  -1  -2   6  113.44    6.55
  -1  -2   6  104.04    4.94
  -1  -2   5   11.28    1.58
  -1  -2   5   10.84    2.05
  -1  -2   5    8.88    1.87
  -1  -2   5   14.55    1.77
   1  -2  -5   14.69    1.95
  -1  -2   4  111.87    3.87
  -1  -2   4  110.01    5.31
   1  -2  -4  107.14    4.80
  -1  -2   4  106.39    5.55
  -1  -2   4  112.56    4.50
  -1  -2   4  106.10    5.37
  -1  -2   3 1530.32   38.08
  -1  -2   3 1560.02   36.36
  -1  -2   3 1526.76   37.32
  -1  -2   3 1598.76   37.70
  -1  -2   3 1547.68   35.21
   1  -2  -3 1579.98   36.73
  -1  -2   2 6248.12  140.77
   1  -2  -2 6389.14  140.63
  -1  -2   2 6475.92  140.50
   1  -2  -2 6145.13  139.37
  -1  -2   2 6478.52  141.64
  -1  -2   2 6386.50  139.20
  -1  -2   1  621.15   14.90
  -1  -2   1  604.40   15.76
  -1  -2   1  601.34   14.94
   1  -2  -1  639.88   14.82
   1  -2  -1  599.84   14.85
   1  -2   0 5520.44  122.85
  -1  -2   0 5502.17  122.02
   1  -2   1  152.07    4.76
   1  -2   1  156.19    5.49
   1  -2   1  155.52    4.66
   1  -2   1  153.40    5.02
   1  -2   2  559.30   14.45
   1  -2   2  580.41   14.37
   1  -2   2  557.55   14.64
   1  -2   2  564.27   15.35
   1  -2   3  861.54   22.30
   1  -2   3  847.42   21.93
   1  -2   3  920.22   21.63
   1  -2   3  855.33   21.56
   1  -2   4  159.55    6.67
   1  -2   4  155.14    6.33
   1  -2   4  160.27    6.72
   1  -2   4  155.32    5.80
   1  -2   4  164.86    5.97
   1  -2   4  156.00    5.59
   1  -2   5 1252.00   32.73
   1  -2   5 1257.84   30.84
   1  -2   5 1322.80   31.51
   1  -2   5 1260.59   32.69
   1  -2   5 1267.16   33.32
   1  -2   5 1321.11   31.99
   1  -2   6  226.10    9.12
   1  -2   6  232.87    8.40
   1  -2   6  234.01    8.83
   1  -2   6  237.99   10.11
   1  -2   6  235.49    7.73
   1  -2   6  226.83    9.42
   1  -2   7   40.28    2.75
   1  -2   7   36.58    3.77
   1  -2   7   34.47    3.30
   1  -2   7   37.96    2.36
   1  -2   7   35.60    3.94
   1  -2   7   35.55    2.41
   1  -2   7   35.46    2.33
   1  -2   7   33.76    3.03
   1  -2   7   33.32    3.25
   1  -2   7   35.11    2.35
   1  -2   8   99.17    6.11
   1  -2   8  100.51    5.82
   1  -2   8  100.54    7.18
   1  -2   8   99.37    4.34
   1  -2   8   95.51    4.40
   1  -2   8   93.73    4.48
   1  -2   8   98.80    5.69
   1  -2   8  103.12    4.93
   1  -2   8   87.10    4.36
   1  -2   8   93.30    4.67
   1  -2   8   90.70    4.30
   1  -2   8   96.08    6.59
   1  -2   8   98.26    4.52
   1  -2   8  100.28    4.49
  -1  -2  -8  100.72    6.65
   1  -2   8  103.79    4.68
   1  -2   8  101.85    4.79
   1  -2   8   94.15    4.01
   1  -2   8   98.60    4.44
  -1  -2  -9  201.84   10.65
   1  -2   9  207.70    7.23
   1  -2   9  212.26    7.28
   1  -2   9  205.74    7.06
   1  -2   9  203.21    7.63
   1  -2   9  213.27    7.71
   1  -2   9  217.48    9.56
   1  -2   9  208.78    9.16
   1  -2   9  205.67    7.64
   1  -2   9  200.79    7.92
   1  -2   9  198.10    6.52
   1  -2   9  208.66    8.12
   1  -2   9  209.38    7.64
   1  -2   9  220.79   11.69
   1  -2   9  202.74    7.73
   1  -2   9  210.03    7.38
   1  -2   9  189.33   10.42
   1  -2   9  191.24    7.30
   1  -2   9  204.45    7.72
   1  -2  10  143.82    6.41
   1  -2  10  150.35    8.20
   1  -2  10  147.95    6.03
   1  -2  10  158.65    6.35
   1  -2  10  150.26    5.95
  -1  -2 -10  143.31    9.28
   1  -2  10  141.42    6.15
   1  -2  10  148.66    5.96
   1  -2  10  136.89    6.05
   1  -2  10  134.23    6.31
   1  -2  10  143.48    6.79
   1  -2  10  140.54    6.64
   1  -2  10  140.05    7.35
   1  -2  10  142.97    9.93
   1  -2  10  150.79    5.39
   1  -2  11  177.67    7.07
   1  -2  11  176.00    7.11
   1  -2  11  165.75    7.35
   1  -2  11  164.15    9.29
   1  -2  11  175.96    6.88
   1  -2  11  192.68   12.03
   1  -2  11  188.87    7.41
  -1  -2 -11  185.92   11.13
   1  -2  11  174.63    6.79
   1  -2  11  181.60    8.13
   1  -2  11  174.76    6.22
   1  -2  11  162.38    6.97
   1  -2  11  185.96    6.32
   1  -2  12   29.67    3.31
   1  -2  12   22.70    2.42
   1  -2  12   29.54    2.90
   1  -2  12   29.58    2.49
   1  -2  12   21.38    2.46
  -1  -2 -12   27.75    4.49
   1  -2  12   21.27    4.44
   1  -2  12   27.58    3.87
   1  -2  12   25.39    2.75
   1  -2  12   27.42    2.68
   1  -2  13    2.67    1.38
   1  -2  13    2.80    1.71
   1  -2  13    2.10    1.35
   1  -2  13    3.66    1.34
   1  -2  13    2.48    1.30
   1  -2  13    5.10    2.00
   1  -2  13    4.98    1.60
   1  -2  14  197.91    7.91
   1  -2  14  196.71    8.11
   1  -2  14  187.55    7.16
   1  -2  15   17.40    2.10
   1  -2  15   18.46    2.15
   1  -2  15   16.89    2.08
   1  -2  16   13.49    1.47
   1  -2  16   14.18    1.46
  -1  -1  17    2.44    0.76
  -1  -1  17    1.85    0.69
  -1  -1  16   17.34    1.87
  -1  -1  16   17.54    1.97
  -1  -1  16   17.82    2.01
  -1  -1  15   28.98    2.86
  -1  -1  15   28.98    2.99
  -1  -1  15   30.61    2.75
  -1  -1  14  132.91    6.40
  -1  -1  14  118.17    6.51
  -1  -1  14  128.73    6.22
  -1  -1  13   86.04    4.20
   1  -1 -13   76.64    7.53
  -1  -1  13   98.43    5.46
  -1  -1  13   89.52    5.05
  -1  -1  13   84.85    7.17
  -1  -1  13   92.63    8.72
  -1  -1  12   32.76    5.48
  -1  -1  12   37.46    3.25
  -1  -1  12   31.94    3.22
   1  -1 -12   27.22    4.53
  -1  -1  12   32.79    3.27
  -1  -1  12   27.02    4.15
  -1  -1  12   36.70    3.40
  -1  -1  12   39.61    2.78
  -1  -1  12   34.35    3.11
  -1  -1  11  220.53   11.02
  -1  -1  11  205.46    8.66
  -1  -1  11  212.05    8.38
  -1  -1  11  212.59    8.10
   1  -1 -11  205.55   12.09
  -1  -1  11  219.11    7.65
  -1  -1  11  221.10    8.29
  -1  -1  11  211.40    8.54
  -1  -1  11  218.52    8.54
  -1  -1  11  210.75    8.18
  -1  -1  11  213.45    7.45
  -1  -1  11  207.04    9.19
  -1  -1  11  230.10   13.39
   1  -1 -10  333.98   14.77
  -1  -1  10  294.98   10.12
  -1  -1  10  295.06    9.31
  -1  -1  10  312.46   11.33
  -1  -1  10  303.87   10.41
  -1  -1  10  303.88   12.73
  -1  -1  10  307.60    9.37
  -1  -1  10  303.86   10.31
  -1  -1  10  309.42   10.06
  -1  -1  10  295.45   10.00
  -1  -1  10  309.44    9.79
  -1  -1  10  295.56   14.95
  -1  -1  10  316.37   10.79
  -1  -1  10  280.11    9.69
  -1  -1   9   41.19    3.10
  -1  -1   9   40.96    2.95
  -1  -1   9   37.03    4.80
  -1  -1   9   35.78    2.67
  -1  -1   9   39.50    3.31
  -1  -1   9   39.42    2.47
   1  -1  -9   41.82    4.58
  -1  -1   9   35.93    3.05
  -1  -1   9   34.70    2.80
  -1  -1   9   36.02    2.21
  -1  -1   9   43.61    4.00
  -1  -1   9   41.50    3.33
  -1  -1   9   44.23    2.84
  -1  -1   9   45.71    2.83
  -1  -1   9   38.75    2.45
  -1  -1   9   34.71    2.86
  -1  -1   8  577.06   15.07
  -1  -1   8  553.66   14.70
   1  -1  -8  575.83   19.15
  -1  -1   8  618.75   20.59
  -1  -1   8  535.81   14.80
  -1  -1   8  564.20   16.28
  -1  -1   8  559.53   16.62
  -1  -1   7  220.11   10.27
   1  -1  -7  219.86    9.46
  -1  -1   7  189.01    7.90
  -1  -1   7  218.78    7.65
  -1  -1   6  253.64    8.18
   1  -1  -6  260.86    9.76
  -1  -1   6  246.53    8.58
  -1  -1   6  231.02    8.56
  -1  -1   6  253.95   10.42
  -1  -1   5 1009.89   27.32
  -1  -1   5 1024.16   26.87
  -1  -1   5 1003.92   24.82
  -1  -1   5 1014.30   25.21
   1  -1  -5 1027.55   26.41
  -1  -1   4 1194.37   29.69
  -1  -1   4 1179.13   28.22
  -1  -1   4 1195.68   28.48
   1  -1  -4 1218.76   29.43
  -1  -1   4 1158.38   30.21
  -1  -1   3  546.05   13.63
   1  -1  -3  535.91   14.24
  -1  -1   3  538.72   14.63
  -1  -1   2 4101.78   90.15
  -1  -1   2 4030.75   89.48
  -1  -1   2 3976.68   89.31
   1  -1  -2 3952.78   89.88
  -1  -1   2 4046.41   90.46
  -1  -1   1 1391.24   33.47
   1  -1  -1 1474.74   33.07
  -1  -1   1 1445.51   32.76
  -1  -1   1 1422.18   32.50
   1  -1  -1 1452.68   32.40
  -1  -1   1 1482.28   33.19
  -1  -1   0 1413.41   32.66
  -1  -1   0 1412.30   32.17
   1  -1   0 1465.44   32.63
   1  -1   0 1454.66   32.76
   1  -1   1 1263.85   28.49
   1  -1   1 1223.90   28.59
   1  -1   1 1257.21   28.87
   1  -1   1 1206.98   28.70
   1  -1   2 3526.36   79.96
   1  -1   2 3487.31   79.64
   1  -1   2 3506.91   79.04
   1  -1   2 3613.21   79.27
   1  -1   3 3407.17   77.03
   1  -1   3 3372.28   77.64
   1  -1   3 3408.40   77.25
   1  -1   3 3423.82   76.59
   1  -1   3 3446.38   76.13
   1  -1   3 3295.91   75.75
   1  -1   4  678.48   17.27
   1  -1   4  696.57   19.14
   1  -1   4  674.48   17.96
   1  -1   4  694.62   18.13
   1  -1   4  709.74   18.73
   1  -1   4  676.84   16.68
   1  -1   5  463.59   12.83
   1  -1   5  464.78   12.03
   1  -1   5  453.01   13.41
   1  -1   5  444.32   14.68
   1  -1   5  470.15   13.70
   1  -1   5  455.50   14.25
   1  -1   6  295.49    9.71
   1  -1   6  276.10   10.03
   1  -1   6  275.59   10.64
   1  -1   6  279.68   11.19
   1  -1   6  271.56    8.26
   1  -1   6  275.62    9.19
   1  -1   7   91.72    4.03
   1  -1   7   91.38    4.93
   1  -1   7   94.12    5.55
   1  -1   7   86.73    5.88
   1  -1   7   97.09    6.49
   1  -1   7   86.36    4.80
   1  -1   8   71.15    3.82
   1  -1   8   65.48    5.48
   1  -1   8   71.86    6.08
   1  -1   8   76.92    3.85
   1  -1   8   77.53    3.72
   1  -1   8   82.76    4.33
   1  -1   8   81.69    4.98
   1  -1   8   77.21    3.98
   1  -1   8   76.27    4.53
   1  -1   8   76.03    3.53
   1  -1   8   72.65    3.56
   1  -1   8   76.36    3.44
   1  -1   8   79.28    3.90
   1  -1   9  278.01    9.47
   1  -1   9  298.99   10.16
   1  -1   9  286.63   13.78
   1  -1   9  247.62   12.52
   1  -1   9  280.85    9.52
   1  -1   9  280.10    9.06
   1  -1   9  305.43   11.63
   1  -1   9  277.03    8.81
   1  -1   9  282.13    9.21
   1  -1   9  297.69    9.17
   1  -1   9  290.63    8.94
  -1  -1  -9  275.70   12.97
   1  -1   9  272.67   10.20
   1  -1   9  280.58    8.77
   1  -1   9  266.96    8.16
   1  -1   9  273.51    9.50
   1  -1  10  101.80    5.57
   1  -1  10   94.97    5.20
   1  -1  10  100.79    5.26
   1  -1  10  100.81    4.91
   1  -1  10  103.82    4.87
   1  -1  10  103.69    4.82
   1  -1  10  112.18    8.65
   1  -1  10  103.51    6.69
  -1  -1 -10   96.46    7.65
   1  -1  10  111.30    4.88
   1  -1  10   99.06    5.16
   1  -1  10   99.70    4.63
   1  -1  11   22.91    3.53
   1  -1  11   26.61    4.81
   1  -1  11   25.76    2.52
   1  -1  11   26.08    2.51
   1  -1  11   20.83    2.19
   1  -1  11   23.79    2.48
   1  -1  11   23.50    2.49
   1  -1  11   22.54    2.71
   1  -1  11   22.26    2.86
   1  -1  11   27.64    2.87
  -1  -1 -11   27.92    4.40
   1  -1  12  521.62   16.54
   1  -1  12  519.96   22.54
   1  -1  12  522.50   15.58
   1  -1  12  559.69   19.94
   1  -1  12  524.26   16.19
   1  -1  12  542.47   17.36
   1  -1  12  576.28   17.09
   1  -1  12  552.68   15.60
  -1  -1 -12  545.79   21.96
   1  -1  12  556.36   16.01
   1  -1  13   70.29    4.35
   1  -1  13   71.47    4.20
   1  -1  13   71.55    5.01
   1  -1  13   60.49    4.25
   1  -1  13   75.18    4.89
   1  -1  14    0.17    1.54
   1  -1  14   -0.18    1.46
   1  -1  14   -0.20    1.44
   1  -1  14   -0.44    1.13
   1  -1  15   41.48    3.05
   1  -1  15   42.29    3.17
   1  -1  15   43.23    3.32
   1  -1  16   87.72    3.89
   1  -1  16   86.31    3.98
   1  -1  16   87.03    3.76
   1   0 -17    0.56    0.70
  -1   0  17    0.08    0.71
  -1   0  16   35.44    2.63
  -1   0  16   37.93    2.83
  -1   0  15    0.62    1.40
  -1   0  15    0.91    1.42
  -1   0  14  116.02    5.98
  -1   0  14  108.68    5.77
  -1   0  14  108.04    6.17
  -1   0  13   15.79    2.61
  -1   0  13   12.28    3.70
  -1   0  13   14.94    2.51
  -1   0  13   17.38    2.67
   1   0 -13   12.99    3.34
  -1   0  12 1115.06   29.37
  -1   0  12 1098.59   33.69
  -1   0  12 1059.67   28.51
  -1   0  12 1099.47   29.15
   1   0 -12 1087.83   35.73
  -1   0  12 1171.49   29.60
  -1   0  12 1125.93   37.39
  -1   0  12 1068.35   27.30
  -1   0  11  136.45    6.45
  -1   0  11  131.24    8.34
  -1   0  11  133.36   10.08
  -1   0  11  113.97    5.03
  -1   0  11  132.36    6.31
  -1   0  11  118.02    5.71
   1   0 -11  123.91    9.03
  -1   0  11  121.53    6.11
  -1   0  10 1041.47   27.79
  -1   0  10  973.83   24.85
  -1   0  10 1068.38   26.64
  -1   0  10 1037.78   33.29
  -1   0  10 1010.49   26.47
  -1   0  10 1036.58   29.90
  -1   0  10  981.26   26.36
  -1   0  10 1019.45   25.73
  -1   0  10  993.00   25.87
  -1   0  10 1023.35   26.66
  -1   0  10  991.45   26.41
  -1   0  10  956.68   25.69
   1   0 -10 1024.42   31.92
  -1   0   9  195.59    6.51
  -1   0   9  192.66    7.97
  -1   0   9  188.46    6.79
  -1   0   9  193.19    7.31
  -1   0   9  184.01    6.27
  -1   0   9  182.26    6.85
  -1   0   9  177.78    7.72
  -1   0   9  198.37   11.00
  -1   0   9  187.88    8.97
  -1   0   9  190.56    7.28
  -1   0   9  199.60    7.51
   1   0  -9  215.13   10.73
  -1   0   9  195.67    7.31
   1   0  -8  109.76    6.90
  -1   0   8  106.71    4.31
  -1   0   8   92.34    6.84
  -1   0   8   93.70    4.05
  -1   0   8  100.38    5.03
  -1   0   8   99.24    4.30
  -1   0   8  108.83    5.96
  -1   0   8  103.03    4.32
   1   0  -7  224.29    9.72
  -1   0   7  225.63    7.88
  -1   0   7  228.07    7.44
  -1   0   7  218.51   10.38
  -1   0   6  487.06   13.26
   1   0  -6  488.12   15.17
  -1   0   6  474.48   15.96
  -1   0   6  466.10   12.97
  -1   0   5 2091.23   52.45
  -1   0   5 2088.53   48.47
   1   0  -5 2263.80   51.60
  -1   0   5 2239.19   51.34
  -1   0   5 2184.99   49.65
  -1   0   4 1245.40   30.78
  -1   0   4 1253.63   30.78
  -1   0   4 1273.27   29.61
  -1   0   4 1201.36   31.72
   1   0  -4 1285.63   30.99
  -1   0   4 1279.41   30.01
  -1   0   3 2496.99   57.05
   1   0  -3 2549.77   57.16
  -1   0   3 2441.49   56.37
  -1   0   2  543.52   13.92
  -1   0   2  549.24   13.19
   1   0  -2  540.75   13.72
   1   0  -1 1758.32   39.94
  -1   0   1 1760.48   39.36
  -1   0   1 1779.37   40.07
  -1   0   1 1746.11   39.34
  -1   0   0 1370.37   31.07
  -1   0   0 1396.25   31.87
   1   0   0 1449.54   31.79
   1   0   0 1403.35   31.43
   1   0   1  355.87    9.08
   1   0   1  348.30    8.14
   1   0   1  347.79    9.16
   1   0   2 6155.94  140.12
   1   0   2 6426.82  141.23
   1   0   2 6550.74  141.01
   1   0   2 6307.53  140.46
   1   0   3 9852.68  221.12
   1   0   3 9999.00  220.77
   1   0   4 1489.22   36.03
   1   0   4 1558.50   35.90
   1   0   4 1556.47   37.10
   1   0   4 1544.03   34.94
   1   0   4 1545.47   37.63
   1   0   4 1567.56   38.11
   1   0   5  569.29   14.82
   1   0   5  565.71   16.63
   1   0   5  561.06   16.14
   1   0   5  534.00   13.71
   1   0   5  575.40   14.98
   1   0   5  573.02   17.18
   1   0   6  816.89   20.98
   1   0   6  809.42   20.47
   1   0   6  807.49   23.61
   1   0   6  801.76   22.33
   1   0   6  771.77   22.75
   1   0   6  778.68   19.39
   1   0   7  643.64   20.89
   1   0   7  679.35   18.99
   1   0   7  702.26   22.08
   1   0   7  686.91   18.07
   1   0   7  663.25   17.13
   1   0   8  137.35    5.33
   1   0   8  135.63    5.94
   1   0   8  132.63    6.65
   1   0   8  130.50    5.03
   1   0   8  137.76    5.30
   1   0   8  140.52    5.76
   1   0   8  138.14    5.73
   1   0   8  140.14    8.52
   1   0   8  126.47    5.52
   1   0   8  131.34    7.90
   1   0   9   12.21    3.15
   1   0   9   14.49    2.45
   1   0   9   10.30    1.76
   1   0   9   13.54    1.99
   1   0   9   11.06    1.92
   1   0   9   13.79    3.23
   1   0   9   13.68    1.64
   1   0   9    9.71    1.46
   1   0   9   10.26    1.57
  -1   0  -9   12.12    2.95
   1   0  10    4.63    1.65
   1   0  10    3.25    1.13
   1   0  10    3.76    1.25
   1   0  10    5.80    2.76
   1   0  10    7.12    1.88
   1   0  10    4.68    1.40
   1   0  10    5.14    2.13
   1   0  10    4.09    1.65
  -1   0 -10    3.80    1.97
   1   0  10    6.69    1.60
   1   0  11   36.57    3.43
   1   0  11   40.07    3.07
   1   0  11   38.45    3.41
   1   0  11   34.16    4.28
   1   0  11   39.16    3.22
  -1   0 -11   30.51    4.62
   1   0  11   33.61    5.23
   1   0  11   35.70    2.77
   1   0  11   37.84    3.52
   1   0  11   34.18    2.79
   1   0  12   39.45    3.54
   1   0  12   40.15    3.82
  -1   0 -12   37.54    5.37
   1   0  12   36.05    3.53
   1   0  12   39.45    3.25
   1   0  12   42.94    3.87
   1   0  12   37.14    5.49
   1   0  12   40.19    3.23
   1   0  12   30.93    4.23
   1   0  13   15.02    2.54
   1   0  13   12.40    1.96
   1   0  13   14.69    2.54
   1   0  13    9.98    2.11
   1   0  13   14.70    2.52
   1   0  14    7.97    2.19
   1   0  14    6.28    1.91
   1   0  14    5.69    1.70
   1   0  14    6.16    1.82
   1   0  15    0.16    1.30
   1   0  15    4.28    1.54
   1   0  15    3.88    1.49
   1   0  16    0.45    1.04
   1   0  16    0.55    0.84
   1   0  16   -0.41    0.99
  -1   1  17    2.94    0.82
  -1   1  16   20.11    2.07
  -1   1  16   16.12    1.61
  -1   1  16   15.97    1.90
  -1   1  15   24.56    2.79
  -1   1  15   26.33    2.67
  -1   1  14  121.88    6.15
  -1   1  14  107.51    6.15
  -1   1  13   75.42    8.02
  -1   1  13   83.41    5.26
   1   1 -13   77.44    7.51
  -1   1  13   91.89    5.47
   1   1 -12   32.81    4.82
  -1   1  12   34.62    5.53
  -1   1  12   27.58    3.16
  -1   1  12   39.86    3.73
  -1   1  11  231.15   11.58
  -1   1  11  238.52    9.29
  -1   1  11  216.21    8.32
  -1   1  11  239.39    9.19
  -1   1  11  197.34   12.71
  -1   1  11  211.68    7.48
   1   1 -11  216.84   12.34
  -1   1  10  291.16   12.95
  -1   1  10  312.53   10.28
  -1   1  10  293.58    9.28
  -1   1  10  300.51   11.60
  -1   1  10  317.27   15.48
  -1   1  10  313.74   10.09
  -1   1  10  340.68   11.18
  -1   1  10  298.48   10.32
  -1   1  10  309.17   10.67
  -1   1   9   39.73    2.90
  -1   1   9   36.84    2.79
  -1   1   9   38.08    3.94
  -1   1   9   35.89    2.68
  -1   1   9   36.70    3.35
  -1   1   9   35.42    2.34
  -1   1   9   44.61    3.35
  -1   1   9   41.37    3.08
  -1   1   9   36.35    3.02
  -1   1   9   31.89    4.49
  -1   1   9   35.98    3.20
  -1   1   8  556.73   15.48
  -1   1   8  568.60   15.49
  -1   1   8  549.56   16.29
  -1   1   8  568.08   17.59
  -1   1   8  572.46   15.24
  -1   1   8  524.76   19.40
  -1   1   7  206.12    7.70
  -1   1   7  204.65    6.30
  -1   1   7  214.51    8.52
  -1   1   6  249.45    7.77
  -1   1   6  246.55    7.00
  -1   1   5  946.62   25.64
  -1   1   5  996.64   23.38
  -1   1   5 1006.01   23.08
  -1   1   4 1152.79   26.07
  -1   1   4 1189.11   29.72
   1   1  -4 1179.24   28.90
  -1   1   4 1211.13   27.88
  -1   1   4 1153.42   27.74
  -1   1   3  533.83   13.43
  -1   1   3  539.05   14.08
   1   1  -3  547.21   14.30
  -1   1   3  553.69   13.71
  -1   1   3  530.76   13.79
   1   1  -2 4104.13   90.81
  -1   1   2 4016.94   90.97
  -1   1   2 4066.81   90.19
  -1   1   2 4025.73   90.80
  -1   1   1 1492.83   33.32
  -1   1   1 1437.70   32.55
  -1   1   1 1393.39   33.06
   1   1  -1 1494.70   33.21
  -1   1   0 1385.36   31.72
   1   1   0 1397.17   31.86
   1   1   1 1204.80   28.86
   1   1   1 1268.90   28.69
   1   1   1 1264.53   28.84
   1   1   2 3501.62   80.55
   1   1   2 3592.94   79.84
   1   1   2 3558.98   79.31
   1   1   2 3629.07   80.42
   1   1   2 3553.15   79.45
   1   1   3 3377.09   77.64
   1   1   3 3363.02   76.35
   1   1   3 3342.78   77.39
   1   1   3 3355.83   77.95
   1   1   3 3519.75   76.45
   1   1   3 3412.65   76.08
   1   1   4  707.92   16.92
   1   1   4  646.84   18.49
   1   1   4  686.95   16.24
   1   1   4  697.39   17.40
   1   1   4  655.19   18.94
   1   1   4  698.70   16.75
   1   1   5  449.17   12.88
   1   1   5  458.10   11.59
   1   1   5  465.08   11.96
   1   1   5  455.22   14.71
   1   1   6  263.51    7.83
   1   1   6  264.11    7.65
   1   1   6  249.13   10.62
   1   1   6  281.94    9.24
   1   1   7   99.76    4.01
   1   1   7  101.26    5.31
   1   1   7   89.64    6.34
   1   1   7   92.36    3.88
   1   1   8   81.25    5.13
   1   1   8   71.69    4.09
   1   1   8   70.60    4.01
   1   1   8   78.17    6.36
   1   1   8   77.17    4.11
   1   1   9  279.33    9.87
   1   1   9  278.15    8.93
   1   1   9  289.29   13.81
  -1   1  -9  276.94    9.15
   1   1   9  298.14    9.84
   1   1   9  288.81   11.68
   1   1   9  280.78    9.92
   1   1   9  272.78    8.76
   1   1   9  292.50   10.12
   1   1  10  102.47    5.32
  -1   1 -10   91.42    7.41
   1   1  10  105.22    5.52
   1   1  10   94.91    4.66
   1   1  10   97.17    8.10
   1   1  10  102.91    6.91
   1   1  10  101.89    5.52
   1   1  10  100.53    5.57
   1   1  11   19.05    2.63
   1   1  11   20.31    2.81
   1   1  11   22.23    2.36
   1   1  11   21.53    2.65
   1   1  11   24.85    4.63
   1   1  11   26.83    3.04
  -1   1 -11   22.90    4.13
   1   1  12  601.37   17.28
   1   1  12  536.24   16.46
   1   1  12  562.37   17.14
   1   1  12  553.80   17.44
   1   1  12  507.26   22.34
  -1   1 -12  524.26   21.84
   1   1  12  511.07   16.87
   1   1  13   72.99    4.79
   1   1  13   70.04    4.40
   1   1  13   81.72    5.30
   1   1  13   76.09    5.00
   1   1  14    0.87    1.36
   1   1  14    0.40    1.53
   1   1  14    0.72    1.53
   1   1  15   44.87    3.09
   1   1  15   43.34    3.35
   1   1  16   87.84    3.66
   1   1  16   85.66    3.98
  -1   2  16   59.05    3.26
  -1   2  16   55.39    3.21
  -1   2  16   60.83    3.28
  -1   2  15   80.20    4.48
  -1   2  15   78.84    4.10
  -1   2  15   81.63    4.51
  -1   2  15   74.11    4.43
  -1   2  14   78.89    4.90
  -1   2  14   74.20    4.74
  -1   2  14   76.46    4.99
  -1   2  13  114.09    6.26
  -1   2  13  111.43    6.14
  -1   2  12  322.34   11.71
   1   2 -12  322.21   15.90
  -1   2  12  335.21   12.02
  -1   2  12  292.87   15.97
  -1   2  11  113.01    9.23
   1   2 -11  128.09    9.19
  -1   2  11  120.55    6.31
  -1   2  11  125.81    6.56
  -1   2  10   14.20    3.42
   1   2 -10   14.99    3.22
  -1   2  10   13.16    2.32
  -1   2  10   12.73    2.18
  -1   2  10   12.72    2.09
  -1   2   9  355.55   15.75
  -1   2   9  341.79   11.34
   1   2  -9  381.25   15.10
  -1   2   9  371.96   11.53
  -1   2   9  369.83   11.86
  -1   2   9  333.45   11.79
   1   2  -8  125.57    7.38
  -1   2   8  119.08    5.30
  -1   2   8  110.15    5.31
  -1   2   8  122.56    5.53
  -1   2   8  125.59    5.39
  -1   2   8  128.01    6.30
  -1   2   8  118.68    7.81
  -1   2   7  630.97   17.84
  -1   2   7  621.19   18.84
  -1   2   7  597.44   16.73
  -1   2   7  587.52   20.10
   1   2  -7  629.83   19.28
  -1   2   6  110.81    5.01
  -1   2   6  111.89    5.24
  -1   2   6  108.94    6.37
   1   2  -6  105.66    5.77
  -1   2   6  117.31    5.93
   1   2  -5   11.46    1.80
  -1   2   5    9.49    1.90
  -1   2   5   11.43    1.66
  -1   2   5   11.08    1.55
  -1   2   4  108.52    5.24
  -1   2   4  106.71    4.51
  -1   2   4  109.90    4.77
   1   2  -4  108.30    4.80
  -1   2   3 1565.35   37.85
  -1   2   3 1546.96   37.65
   1   2  -3 1629.45   37.32
   1   2  -2 6535.68  144.06
   1   2  -2 6429.68  144.09
  -1   2   1  658.00   16.49
   1   2  -1  644.96   16.12
  -1   2   1  630.11   15.41
   1   2  -1  639.10   15.38
  -1   2   0 5720.87  122.48
   1   2   0 5336.67  122.32
  -1   2   0 5428.78  121.23
  -1   2  -1  165.04    5.37
   1   2   1  162.22    4.87
   1   2   1  160.04    4.90
   1   2   2  549.11   14.92
   1   2   2  581.00   14.71
  -1   2  -2  559.45   14.30
   1   2   2  587.22   14.61
   1   2   3  886.64   21.89
   1   2   3  881.82   21.67
  -1   2  -3  827.87   20.34
   1   2   3  845.78   21.44
  -1   2  -4  150.10    4.22
   1   2   4  159.75    6.54
   1   2   4  149.21    5.65
   1   2   4  160.37    6.33
   1   2   5 1205.79   31.99
   1   2   5 1253.28   32.64
   1   2   5 1275.98   30.52
   1   2   6  242.54    9.84
   1   2   6  241.33   10.19
   1   2   6  247.68    8.00
   1   2   6  239.36    8.89
   1   2   7   35.66    3.94
   1   2   7   37.48    3.76
   1   2   7   35.47    3.28
   1   2   8   97.33    4.84
  -1   2  -8  105.01    6.85
   1   2   8   93.18    4.75
   1   2   8  109.34    7.36
   1   2   8   95.15    4.81
  -1   2  -8   91.79    4.53
   1   2   8  100.38    4.81
   1   2   8   89.22    6.40
   1   2   8  100.32    4.95
   1   2   9  205.86    7.98
   1   2   9  207.77    8.09
  -1   2  -9  209.68    7.72
   1   2   9  205.69    8.04
   1   2   9  212.27   11.47
   1   2   9  193.20    7.79
  -1   2  -9  200.08   10.61
   1   2   9  199.32    8.02
   1   2   9  167.67    9.87
   1   2  10  155.41    7.08
   1   2  10  146.58    6.78
   1   2  10  156.06    6.90
   1   2  10  131.71    6.70
   1   2  10  139.93    9.72
   1   2  10  146.65    6.75
  -1   2 -10  133.99    9.06
   1   2  10  150.07    6.97
   1   2  11  173.81    8.11
   1   2  11  176.89    7.96
  -1   2 -11  169.14   10.77
   1   2  11  171.38   11.29
   1   2  11  166.37    7.60
   1   2  11  179.96    7.97
   1   2  11  186.38    7.90
   1   2  11  181.41    8.07
  -1   2 -12   39.95    5.24
   1   2  12   28.13    3.20
   1   2  12   26.26    4.67
   1   2  12   24.81    2.94
   1   2  12   29.87    3.16
   1   2  12   26.06    3.09
   1   2  13    0.58    1.51
   1   2  13    2.98    1.64
   1   2  13    1.87    1.85
   1   2  14  191.28    8.06
   1   2  14  198.15    8.15
   1   2  14  211.28    8.01
   1   2  15   21.41    2.15
   1   2  15   19.68    2.23
   1   2  16   13.10    1.31
  -1   3  16   10.63    1.51
  -1   3  16    8.88    1.20
   1   3 -16    8.73    1.12
  -1   3  16    7.43    1.25
  -1   3  15   11.16    1.70
  -1   3  15    9.41    1.83
  -1   3  15   10.98    1.59
  -1   3  15   12.46    1.93
  -1   3  14  100.28    5.36
  -1   3  14  105.93    5.17
  -1   3  14   92.45    5.28
  -1   3  14   94.17    5.26
  -1   3  13  121.08    6.35
  -1   3  13  132.09    6.59
  -1   3  13  127.18    6.34
  -1   3  13  128.72    6.50
  -1   3  12   22.23    4.34
   1   3 -12   14.00    3.23
  -1   3  12   23.37    3.13
  -1   3  12   26.59    3.11
   1   3 -12   20.69    2.28
  -1   3  12   21.41    2.92
  -1   3  11    1.79    1.50
  -1   3  11    4.06    2.43
  -1   3  11    2.35    1.86
  -1   3  11    1.61    1.66
   1   3 -11    5.77    2.44
  -1   3  10   47.74    3.64
   1   3 -10   36.81    4.62
  -1   3  10   37.43    4.98
  -1   3  10   43.94    3.60
  -1   3   9  270.69    9.55
  -1   3   9  274.13    9.76
   1   3  -9  252.25   12.11
  -1   3   9  262.05    9.50
  -1   3   9  275.05   13.25
  -1   3   8  115.21    7.69
  -1   3   8  124.76    5.72
  -1   3   8  115.20    5.44
  -1   3   8  130.53    5.67
  -1   3   8  122.47    5.72
   1   3  -8  120.36    7.28
  -1   3   8  124.23    5.96
  -1   3   7    6.42    1.47
   1   3  -7    7.72    1.16
  -1   3   7    6.94    1.40
   1   3  -7    6.37    1.81
  -1   3   7    6.91    1.47
  -1   3   7    6.43    1.46
   1   3  -7    7.03    1.33
  -1   3   7    5.50    1.96
  -1   3   7    4.99    1.36
   1   3  -6    5.60    1.54
  -1   3   6    8.56    2.00
  -1   3   6    8.17    1.66
  -1   3   5  602.10   17.33
  -1   3   5  578.16   17.54
   1   3  -5  588.01   16.93
  -1   3   4  134.87    6.06
   1   3  -4  129.35    5.41
  -1   3   4  129.49    5.78
  -1   3   3  277.46    8.90
  -1   3   3  277.55    9.71
   1   3  -3  287.72    8.60
   1   3  -3  298.41    8.74
  -1   3   2  686.19   17.93
   1   3  -2  734.02   17.87
  -1   3   1  327.21   10.19
   1   3  -1  335.24    9.89
   1   3  -1  307.31    7.99
  -1   3   0  967.75   12.33
   1   3   0  947.25    6.08
   1   3   1 1622.85   36.50
  -1   3  -1 1578.46   36.62
   1   3   1 1592.39   38.72
  -1   3  -1 1618.59   38.42
   1   3   2  662.56   16.76
   1   3   2  678.89   16.73
  -1   3  -2  659.81   17.49
   1   3   2  674.69   18.22
   1   3   3  153.66    5.69
  -1   3  -3  151.92    5.52
   1   3   3  162.38    6.47
   1   3   3  155.42    5.83
   1   3   4  172.90    6.97
  -1   3  -4  172.87    5.58
   1   3   4  168.78    6.86
   1   3   4  166.89    6.59
   1   3   5  426.39   13.96
   1   3   5  465.87   14.64
   1   3   5  473.75   13.98
   1   3   6  153.05    7.41
   1   3   6  157.75    7.88
   1   3   6  161.17    6.81
   1   3   7  202.40    7.51
  -1   3  -7  201.35    7.14
   1   3   7  198.12    7.81
   1   3   7  195.67    7.36
   1   3   7  188.03    9.13
   1   3   7  212.54    7.37
  -1   3  -7  205.83    7.48
  -1   3  -7  205.06    9.42
  -1   3  -7  203.48    6.76
   1   3   7  216.60   10.05
   1   3   7  205.36    7.42
   1   3   7  201.52    7.39
  -1   3  -8   26.96    2.46
   1   3   8   30.28    2.81
   1   3   8   30.78    2.76
   1   3   8   31.54    2.83
   1   3   8   33.96    2.92
   1   3   8   29.07    3.90
  -1   3  -8   30.31    2.46
   1   3   8   27.60    2.52
  -1   3  -8   31.16    3.76
   1   3   8   30.22    2.69
  -1   3  -8   33.71    2.41
   1   3   8   29.92    3.68
   1   3   9  148.90    6.82
  -1   3  -9  146.58    8.85
   1   3   9  145.52    6.65
  -1   3  -9  142.90    6.54
   1   3   9  164.98    6.87
   1   3   9  139.48    9.19
   1   3   9  162.07    6.83
   1   3  10  272.08   10.22
   1   3  10  279.42   14.03
  -1   3 -10  287.67   13.57
  -1   3 -10  292.78   10.32
   1   3  10  278.56   10.19
   1   3  10  257.98   10.06
   1   3  10  278.96   10.42
   1   3  11   50.90    4.10
  -1   3 -11   41.19    5.12
   1   3  11   43.28    3.82
   1   3  11   42.21    3.71
   1   3  11   45.53    3.74
   1   3  11   40.85    5.41
   1   3  12   90.34    5.46
   1   3  12   98.20    5.53
   1   3  12   87.59    5.59
   1   3  12   90.50    5.38
   1   3  12  107.33    5.17
  -1   3 -12   98.56    7.91
   1   3  12  100.80    5.81
   1   3  12   88.64    8.04
   1   3  13   73.89    4.56
   1   3  13   68.51    4.74
   1   3  13   73.08    4.63
   1   3  13   78.20    4.89
   1   3  14   14.09    2.07
   1   3  14   14.77    2.14
   1   3  14   12.99    2.20
   1   3  14   11.14    2.16
   1   3  15   34.60    2.59
   1   3  15   37.37    2.81
   1   3  15   36.95    2.52
   1   3  16    3.26    0.89
  -1   4  16   96.14    3.68
  -1   4  15   19.87    2.16
  -1   4  15   20.72    2.14
  -1   4  14  242.38    8.56
  -1   4  14  235.44    8.97
  -1   4  14  249.36    8.50
  -1   4  14  250.51    9.02
  -1   4  13   43.87    3.75
  -1   4  13   51.18    3.93
  -1   4  13   48.54    3.60
  -1   4  13   42.20    3.44
   1   4 -13   45.26    3.15
   1   4 -12  154.59    6.65
  -1   4  12  147.26    7.14
   1   4 -12  121.99    8.93
  -1   4  12  142.04   10.08
  -1   4  12  155.63    7.10
  -1   4  12  150.96    6.35
  -1   4  12  141.97    7.14
  -1   4  12  154.56    6.99
  -1   4  11  218.83    8.96
  -1   4  11  201.60    8.82
  -1   4  11  233.19    8.59
   1   4 -11  199.60   11.42
  -1   4  11  223.07    9.22
  -1   4  11  196.65   11.97
  -1   4  11  230.62    9.15
   1   4 -10    6.78    1.43
  -1   4  10    7.49    2.57
   1   4 -10    9.74    2.64
  -1   4  10    6.20    1.88
  -1   4  10    8.16    2.14
  -1   4  10   12.98    2.26
  -1   4   9    6.13    1.82
  -1   4   9    3.93    1.93
  -1   4   9    5.04    1.65
   1   4  -9    6.98    1.42
  -1   4   9    6.09    1.79
   1   4  -9    7.65    2.20
  -1   4   8   74.05    5.98
  -1   4   8   79.55    4.54
   1   4  -8   85.05    5.97
  -1   4   8   81.82    4.59
  -1   4   8   76.44    4.49
  -1   4   8   78.36    5.27
   1   4  -8   87.98    4.25
  -1   4   7    5.52    1.47
  -1   4   7    6.88    1.80
   1   4  -7    4.49    1.16
  -1   4   7    9.36    2.18
   1   4  -7    6.82    1.42
  -1   4   7    6.42    1.55
  -1   4   7    5.75    1.46
   1   4  -7    4.77    1.56
  -1   4   6  297.77    9.59
  -1   4   6  286.95   11.42
  -1   4   6  304.11   11.52
   1   4  -6  306.47   11.03
  -1   4   5  191.10    8.40
  -1   4   5  170.24    7.48
   1   4  -5  178.52    7.25
  -1   4   4 1102.77   29.44
   1   4  -4 1079.72   27.20
  -1   4   4 1085.54   27.59
   1   4  -3  321.40    9.34
  -1   4   3  303.46   11.31
  -1   4   3  303.29    9.25
   1   4  -2  656.76   11.25
   1   4  -2  597.28    6.25
   1   4  -1  244.69    8.85
  -1   4   1  241.87    9.22
  -1   4   0  798.30   21.87
   1   4   0  792.48   21.73
  -1   4  -1 1091.57   28.40
   1   4   1 1104.59   28.70
   1   4   2   66.49    2.71
  -1   4  -2   64.83    2.84
  -1   4  -2   66.86    3.91
   1   4   3  406.89   12.95
  -1   4  -3  372.72   11.55
   1   4   3  368.38   10.77
   1   4   3  367.49   10.62
   1   4   4   79.23    4.15
   1   4   4   83.66    5.08
  -1   4  -4   82.15    4.00
   1   4   4   87.45    4.43
   1   4   5   87.52    4.88
   1   4   5   98.57    5.29
   1   4   5   88.84    5.37
  -1   4  -6   26.87    2.10
  -1   4  -6   20.73    2.09
  -1   4  -6   24.43    2.26
   1   4   6   22.18    2.10
   1   4   6   20.52    2.63
   1   4   6   26.73    2.95
  -1   4  -6   22.80    2.66
   1   4   6   24.35    2.21
   1   4   6   17.12    2.49
   1   4   6   21.56    2.09
   1   4   7  460.83   14.12
   1   4   7  488.21   15.81
   1   4   7  471.77   14.21
  -1   4  -7  517.89   14.42
   1   4   7  487.62   13.73
   1   4   7  496.16   14.28
   1   4   7  462.61   13.51
   1   4   7  499.55   17.18
  -1   4  -7  487.97   13.67
  -1   4  -7  479.29   16.38
  -1   4  -7  502.98   14.59
   1   4   7  472.29   14.00
   1   4   8  104.23    4.98
  -1   4  -8  116.50    5.04
   1   4   8   99.80    4.78
  -1   4  -8  109.12    6.88
   1   4   8   99.73    5.25
   1   4   8  103.01    5.27
   1   4   8  105.40    7.27
   1   4   8   99.68    5.42
  -1   4  -8  105.97    5.18
   1   4   8   94.72    4.80
  -1   4  -8  106.74    5.45
   1   4   8   99.18    5.09
   1   4   8  100.21    5.34
   1   4   9   18.64    2.62
   1   4   9   18.46    2.17
  -1   4  -9   22.84    2.32
   1   4   9   18.08    2.38
   1   4   9   20.07    2.52
   1   4   9   17.69    3.32
   1   4   9   16.33    2.13
  -1   4  -9   21.72    3.31
   1   4   9   21.09    2.64
  -1   4  -9   20.81    2.46
   1   4  10  195.94    8.56
   1   4  10  185.96   11.00
   1   4  10  192.07    7.94
  -1   4 -10  205.51    8.42
   1   4  10  182.50    8.14
   1   4  10  215.38    7.84
   1   4  10  190.15    8.10
   1   4  10  193.66    8.34
  -1   4 -10  180.91   10.35
   1   4  11  119.32    6.47
   1   4  11  120.02    6.08
   1   4  11  115.54    6.30
   1   4  11  117.10    6.29
   1   4  11   98.11    8.10
   1   4  11  117.73    5.51
   1   4  11  115.82    5.93
  -1   4 -11  124.54    8.50
   1   4  12   55.04    3.98
   1   4  12   54.09    4.20
   1   4  12   49.22    4.10
   1   4  12   53.85    3.90
   1   4  13    8.66    1.85
   1   4  13    8.56    1.83
   1   4  13    5.73    1.81
   1   4  14   17.86    2.30
   1   4  14   15.10    1.95
   1   4  15   90.41    4.11
  -1   5  15   24.50    2.01
  -1   5  14   37.08    2.83
   1   5 -14   31.07    2.22
  -1   5  13  128.29    5.72
  -1   5  13  126.22    6.02
   1   5 -13  119.31    5.47
   1   5 -12   27.61    2.84
  -1   5  12   29.42    2.96
  -1   5  12   25.63    2.98
   1   5 -11   56.17    3.51
  -1   5  11   61.97    3.89
  -1   5  11   54.70    4.10
  -1   5  11   55.77    3.80
  -1   5  11   56.23    4.19
   1   5 -10    5.44    1.45
  -1   5  10    5.37    1.50
  -1   5  10    3.36    1.65
  -1   5  10    6.75    2.04
  -1   5  10    4.33    1.84
   1   5  -9   37.08    2.98
  -1   5   9   33.72    3.32
  -1   5   9   35.99    3.27
  -1   5   9   39.78    3.21
  -1   5   9   41.67    3.55
   1   5  -9   30.91    3.92
  -1   5   9   29.17    3.95
  -1   5   8   29.47    2.85
  -1   5   8   28.20    3.59
  -1   5   8   28.27    2.87
   1   5  -8   27.56    2.59
  -1   5   8   31.06    3.78
  -1   5   8   30.82    2.92
   1   5  -8   37.00    2.84
   1   5  -8   27.83    3.52
  -1   5   8   30.53    2.74
  -1   5   7  103.23    6.74
  -1   5   7  101.92    5.25
  -1   5   7  111.59    5.35
  -1   5   7  114.25    6.59
  -1   5   7   98.37    5.19
   1   5  -7   95.56    5.95
  -1   5   7  101.93    5.01
  -1   5   7  108.39    5.17
  -1   5   6  121.48    5.59
  -1   5   6  117.90    5.39
   1   5  -6  126.45    6.26
  -1   5   6  111.14    6.96
   1   5  -6  132.08    5.66
  -1   5   6  116.41    5.47
  -1   5   6  114.51    5.37
   1   5  -6  119.83    4.97
  -1   5   6  121.67    5.29
  -1   5   6  118.28    5.20
  -1   5   6  114.65    6.19
  -1   5   5  148.00    5.72
  -1   5   5  143.36    5.96
  -1   5   5  136.59    5.78
   1   5  -5  133.57    5.21
   1   5  -5  137.46    6.06
  -1   5   5  137.59    5.66
  -1   5   5  148.64    7.97
  -1   5   5  133.04    6.07
  -1   5   5  139.35    5.84
   1   5  -5  150.57    5.87
  -1   5   4  471.79   16.34
   1   5  -4  459.61   12.96
  -1   5   4  440.27   12.76
   1   5  -3   80.65    4.79
  -1   5   2  564.58   18.58
   1   5  -2  612.11   17.94
  -1   5   1  623.10   19.64
   1   5  -1  654.26   19.24
   1   5   0  511.12   16.35
  -1   5   0  516.91   16.54
   1   5   1  220.74    9.24
  -1   5  -1  194.01    8.57
  -1   5  -2  357.64   12.39
  -1   5  -3  125.19    6.12
   1   5   3  122.65    6.91
  -1   5  -3  124.69    4.32
  -1   5  -4  244.17    8.89
  -1   5  -4  242.77    7.97
   1   5   4  240.21   10.40
   1   5   4  235.58    7.97
  -1   5  -5  227.92    8.00
   1   5   5  197.38    6.92
  -1   5  -5  222.12    8.13
  -1   5  -5  219.78    7.89
   1   5   5  218.42    8.24
   1   5   5  200.08    7.40
   1   5   5  209.70    7.63
   1   5   5  219.41    9.89
  -1   5  -6  257.03    8.58
   1   5   6  281.16   11.40
   1   5   6  252.90    8.60
  -1   5  -6  266.18    9.16
   1   5   6  241.78    8.04
   1   5   6  240.23    8.47
   1   5   6  258.21    8.34
   1   5   6  266.15    9.05
   1   5   6  264.24   10.23
   1   5   6  259.15    9.13
  -1   5  -6  268.72    9.98
  -1   5  -7   97.76    5.20
  -1   5  -7   97.04    5.90
   1   5   7   94.04    6.12
   1   5   7   92.74    4.16
   1   5   7   97.03    6.32
   1   5   7   97.31    4.85
  -1   5  -7  100.58    4.71
   1   5   7   96.69    5.19
   1   5   7   95.37    4.49
  -1   5  -7   97.59    5.04
   1   5   7   95.67    4.85
   1   5   7   94.12    5.02
   1   5   8   13.05    2.59
  -1   5  -8   12.10    2.43
   1   5   8   14.10    2.24
   1   5   8   12.19    2.04
   1   5   8   12.05    2.00
  -1   5  -8   13.01    1.88
  -1   5  -8   15.41    2.11
   1   5   8   11.92    1.73
  -1   5  -8   14.69    2.19
   1   5   9  158.46    7.25
   1   5   9  159.65    7.49
   1   5   9  150.65    6.36
  -1   5  -9  173.63    6.93
  -1   5  -9  138.13    8.27
   1   5   9  150.13    9.01
   1   5   9  148.18    6.96
  -1   5  -9  158.26    7.32
   1   5   9  158.92    7.08
  -1   5 -10  116.26    6.12
   1   5  10  108.95    5.32
   1   5  10  103.28    5.61
   1   5  10   98.52    5.76
   1   5  10  103.76    5.84
   1   5  11    1.69    1.49
   1   5  11   -0.20    1.46
  -1   5 -11    0.59    1.04
   1   5  11    0.64    1.05
   1   5  11    1.43    1.68
   1   5  12   40.64    3.53
   1   5  12   39.78    3.30
   1   5  12   41.72    3.64
   1   5  13   22.68    2.57
  -1   5 -13   22.52    2.24
   1   5  13   21.18    2.46
   1   5  13   21.83    2.30
  -1   5 -14  142.18    5.17
   1   5  14  166.48    6.16
   1   6 -14   67.96    3.14
  -1   6  13   88.44    4.54
   1   6 -13   78.43    4.15
  -1   6  12   96.16    4.89
   1   6 -12   98.04    5.09
   1   6 -12   92.39    4.25
  -1   6  12   86.85    5.00
  -1   6  12   88.42    5.12
  -1   6  11  123.73    6.32
   1   6 -11  126.76    5.61
  -1   6  11  125.48    6.14
  -1   6  11  123.74    5.55
   1   6 -11  121.11    6.13
  -1   6  11  115.39    6.26
  -1   6  10  106.86    5.96
  -1   6  10  109.60    5.80
  -1   6  10   97.38    5.76
  -1   6  10  108.18    5.42
   1   6 -10  104.95    5.31
  -1   6   9  112.32    6.11
  -1   6   9  101.04    4.68
  -1   6   9  120.09    6.10
   1   6  -9  113.22    5.64
  -1   6   9  107.14    6.00
  -1   6   9  123.37    5.86
   1   6  -8  201.02    8.02
  -1   6   8  198.55   10.60
  -1   6   8  217.50    8.31
  -1   6   8  197.51    8.52
  -1   6   8  210.92    8.65
  -1   6   8  207.38    8.42
  -1   6   7  203.11    7.40
  -1   6   7  206.09    8.18
  -1   6   7  201.84    8.30
  -1   6   7  202.11    7.99
  -1   6   7  194.92   10.56
   1   6  -7  215.61    8.45
   1   6  -7  217.21    7.76
   1   6  -7  196.18    7.87
  -1   6   7  201.26    8.36
   1   6  -6   65.54    4.02
  -1   6   6   67.35    4.33
   1   6  -6   59.45    3.83
  -1   6   6   67.13    3.76
  -1   6   6   68.24    5.83
   1   6  -6   70.34    3.76
  -1   6   6   63.83    3.93
  -1   6   6   62.70    3.72
  -1   6   6   58.57    3.95
  -1   6   6   63.24    4.02
   1   6  -5    9.65    1.45
  -1   6   5    7.15    1.51
   1   6  -5    8.28    1.49
  -1   6   5    5.57    2.03
  -1   6   5    9.23    1.60
  -1   6   5    7.09    1.38
  -1   6   5    9.48    1.72
  -1   6   5    8.69    1.66
   1   6  -5   11.26    1.69
  -1   6   5    8.33    1.46
   1   6  -4  544.20   15.33
  -1   6   4  556.09   15.61
  -1   6   4  550.90   15.34
  -1   6   4  569.80   19.75
   1   6  -4  592.17   17.64
   1   6  -4  518.53   14.79
   1   6  -4  551.17   15.56
  -1   6   4  553.61   15.40
  -1   6   4  549.42   15.61
  -1   6   4  566.59   16.19
   1   6  -3  184.91    6.76
   1   6  -3  170.63    6.58
  -1   6   3  188.17    6.84
   1   6  -2  100.05    4.53
  -1   6   2  116.08    7.24
  -1   6   2  116.38    5.33
  -1   6   2  107.73    4.79
   1   6  -2  114.00    6.51
  -1   6   1    4.44    1.78
   1   6  -1    3.40    1.65
  -1   6   1    3.41    1.19
  -1   6   0   13.50    2.47
   1   6   0   13.00    2.36
   1   6   1  237.25   10.74
  -1   6  -1  243.81   10.56
  -1   6  -1  239.83    8.14
   1   6   2   48.67    4.61
  -1   6  -2   44.01    2.89
  -1   6  -2   43.75    2.98
  -1   6  -2   42.18    3.89
  -1   6  -3 1095.09   28.17
   1   6   3 1119.51   32.23
  -1   6  -3 1074.91   30.33
  -1   6  -3 1087.44   27.93
  -1   6  -4   64.87    3.91
  -1   6  -4   65.62    3.84
   1   6   4   69.05    5.55
  -1   6  -4   74.01    4.76
   1   6   4   56.95    3.41
   1   6   5   33.51    2.59
   1   6   5   32.54    2.58
  -1   6  -5   35.48    2.93
   1   6   5   31.52    2.72
   1   6   5   38.22    4.19
   1   6   6  251.05    9.03
   1   6   6  240.60    8.60
   1   6   6  246.30    8.39
   1   6   6  232.22    8.22
  -1   6  -6  255.40    9.37
   1   6   6  244.00   11.59
   1   6   6  242.90    8.36
  -1   6  -6  267.09    9.43
  -1   6  -6  248.28    8.71
   1   6   7   19.48    2.17
   1   6   7   26.32    2.34
  -1   6  -7   24.08    2.68
   1   6   7   23.74    2.44
   1   6   7   24.25    3.59
  -1   6  -7   24.20    2.37
   1   6   7   23.11    2.51
   1   6   7   25.40    2.77
   1   6   8   72.01    4.71
   1   6   8   83.42    4.62
  -1   6  -8   80.71    4.54
   1   6   8   75.74    4.14
   1   6   8   78.72    4.58
  -1   6  -8   85.42    5.02
   1   6   8   70.51    3.73
  -1   6  -8   77.07    4.94
  -1   6  -9    1.87    1.32
   1   6   9    2.17    1.46
  -1   6  -9    2.34    1.52
   1   6   9    4.47    1.84
   1   6   9    1.64    1.47
   1   6  10   22.82    2.76
   1   6  10   20.18    2.51
   1   6  10   23.94    2.87
   1   6  11  160.92    7.39
   1   6  11  172.19    7.43
   1   6  11  174.43    7.15
  -1   6 -11  173.08    6.81
   1   6  12   23.04    2.64
   1   6  12   23.68    2.36
  -1   6 -12   22.04    2.04
  -1   6 -13   40.37    2.76
  -1   6 -14   22.60    1.60
   1   7 -13   58.80    3.26
   1   7 -12   14.15    1.62
   1   7 -12   15.10    2.09
   1   7 -11  156.44    6.29
   1   7 -11  148.51    6.79
   1   7 -10    1.77    1.67
   1   7 -10    1.98    1.38
  -1   7  10   -0.18    1.27
   1   7  -9  253.19    9.40
  -1   7   9  267.45    9.73
  -1   7   8   63.17    3.80
   1   7  -8   62.41    4.22
  -1   7   8   65.90    4.39
   1   7  -8   64.28    4.05
  -1   7   8   60.32    5.93
  -1   7   7   72.45    6.66
   1   7  -7   73.49    4.56
  -1   7   7   86.20    4.97
   1   7  -7   77.82    4.39
  -1   7   6   87.90    4.60
  -1   7   6   91.54    7.43
  -1   7   6   88.60    4.99
   1   7  -6   90.90    5.04
  -1   7   6   86.76    4.59
   1   7  -6   97.38    4.77
  -1   7   5  142.26    6.03
   1   7  -5  117.75    5.89
   1   7  -5  140.92    5.83
  -1   7   5  129.86    8.83
  -1   7   5  138.21    5.96
   1   7  -5  135.79    6.17
  -1   7   4   93.53    7.24
   1   7  -4   85.50    4.25
   1   7  -4   91.64    4.76
  -1   7   4   83.01    4.46
   1   7  -4   95.10    4.66
   1   7  -3   24.23    2.38
   1   7  -3   24.25    3.19
  -1   7   3   27.42    2.43
   1   7  -3   23.70    2.05
   1   7  -3   22.43    2.11
   1   7  -3   23.21    2.23
   1   7  -2   69.95    3.69
   1   7  -2   82.28    4.11
   1   7  -2   68.93    3.94
  -1   7   2   70.21    4.43
   1   7  -2   88.99    6.24
  -1   7   2   73.41    4.09
  -1   7   2   80.90    6.53
   1   7  -2   74.35    3.89
   1   7  -1   70.83    3.70
   1   7  -1   68.98    3.78
  -1   7   1   71.46    6.05
   1   7  -1   72.45    3.64
   1   7  -1   75.07    5.81
  -1   7   1   70.24    3.66
  -1   7   1   66.27    3.45
  -1   7   1   67.87    3.91
   1   7  -1   73.98    3.74
   1   7   0  303.74   10.04
  -1   7   0  328.34   10.31
   1   7   0  336.82   10.13
   1   7   0  331.77   10.16
  -1   7   0  337.58   14.15
  -1   7   0  336.07   10.71
   1   7   0  352.42   14.15
  -1   7  -1  212.49   10.50
  -1   7  -1  218.70    7.80
   1   7   1  201.51   10.49
   1   7   1  210.08    7.17
   1   7   1  197.31    7.39
  -1   7  -1  227.31    8.12
  -1   7  -1  207.04    7.23
  -1   7  -2   54.99    3.58
  -1   7  -2   45.80    4.47
  -1   7  -2   40.52    2.88
   1   7   2   45.43    3.12
  -1   7  -2   45.43    3.19
   1   7   2   54.56    5.23
  -1   7  -3  347.02   13.46
  -1   7  -3  331.98   11.14
  -1   7  -3  338.69   10.92
   1   7   4  357.21   11.59
  -1   7  -4  400.02   12.36
   1   7   4  394.78   16.26
  -1   7  -4  381.53   12.41
  -1   7  -5   40.99    3.32
   1   7   5   40.54    3.01
   1   7   5   34.34    4.39
   1   7   6   10.79    2.72
   1   7   6    6.47    1.48
  -1   7  -6    9.55    1.92
  -1   7  -6    9.95    1.67
   1   7   7   27.47    3.98
  -1   7  -7   31.99    2.92
   1   7   7   27.81    2.52
   1   7   7   29.52    2.58
  -1   7  -7   34.64    3.26
  -1   7  -7   35.84    3.31
   1   7   8   12.28    1.80
  -1   7  -8   14.84    2.14
   1   7   8   13.35    1.99
  -1   7  -9   12.61    2.01
  -1   7  -9    8.59    1.90
   1   7   9    7.56    1.71
   1   7   9    8.61    1.37
  -1   7 -10    8.17    1.73
  -1   7 -11   17.79    2.03
  -1   7 -12   43.06    2.63
  -1   7 -12   45.00    3.13
  -1   7 -13   28.63    2.09
   1   8 -13   18.91    1.56
   1   8 -12   27.77    1.92
   1   8 -12   29.93    2.37
   1   8 -11   39.03    3.06
   1   8 -11   36.70    2.64
   1   8 -10   25.36    2.48
   1   8 -10   20.56    2.57
   1   8  -9   29.05    2.90
  -1   8   9   29.72    2.47
   1   8  -8   98.14    5.37
  -1   8   8   98.94    4.93
   1   8  -8  106.51    5.23
  -1   8   7  247.87   13.37
   1   8  -7  268.18   10.12
  -1   8   7  273.63    9.69
   1   8  -7  284.35    9.73
   1   8  -7  287.88   10.58
  -1   8   6  218.31    8.08
   1   8  -6  222.36    9.04
   1   8  -6  235.68    8.42
   1   8  -6  228.45    8.99
  -1   8   6  224.19   12.59
   1   8  -5  315.07   11.08
  -1   8   5  307.30   10.32
  -1   8   5  333.32   15.65
   1   8  -5  313.16   10.27
   1   8  -4  129.62    5.59
  -1   8   4  123.63    5.77
   1   8  -4  124.94    6.13
   1   8  -4  134.41    6.24
   1   8  -3  545.74   16.08
   1   8  -3  554.95   19.41
  -1   8   3  530.42   15.79
  -1   8   3  578.42   21.71
   1   8  -3  518.92   15.11
   1   8  -3  538.85   15.05
   1   8  -3  569.76   16.05
   1   8  -2  203.32    7.59
  -1   8   2  197.08    7.79
   1   8  -2  204.41   10.65
   1   8  -2  195.93    7.29
  -1   8   2  201.18   11.44
   1   8  -2  205.44    7.85
   1   8  -1   72.76    4.20
   1   8  -1   78.70    4.21
   1   8  -1   74.27    3.99
   1   8  -1   81.00    6.57
  -1   8   1   78.01    4.49
  -1   8   1   84.48    7.11
  -1   8   1   76.44    4.03
  -1   8   1   83.58    4.08
  -1   8   0  527.56   15.03
  -1   8   0  550.28   15.88
  -1   8   0  575.52   20.70
  -1   8   0  530.81   15.20
   1   8   0  529.54   15.05
   1   8   0  489.73   15.04
   1   8   0  516.27   19.93
   1   8   1   20.19    3.54
  -1   8  -1   14.22    2.91
   1   8   1   17.09    1.96
  -1   8  -1   14.53    1.98
   1   8   1   16.10    2.07
  -1   8  -1   15.33    2.15
   1   8   2  428.30   13.34
  -1   8  -2  421.19   13.48
   1   8   2  420.44   17.65
  -1   8  -2  457.68   17.31
  -1   8  -2  440.08   13.02
  -1   8  -3  251.83    8.86
  -1   8  -3  240.81    8.16
  -1   8  -3  220.11   10.93
  -1   8  -3  243.68    9.14
   1   8   4   30.59    2.85
  -1   8  -4   27.92    2.90
   1   8   4   30.88    4.52
  -1   8  -4   30.08    2.80
  -1   8  -5  112.21    5.72
   1   8   5  108.03    5.36
   1   8   5   94.39    7.75
  -1   8  -5  108.87    5.40
  -1   8  -5  113.24    5.96
   1   8   6  141.38    9.46
   1   8   6  151.77    6.49
  -1   8  -6  151.33    7.05
  -1   8  -7  127.59    5.99
   1   8   7  123.96    5.60
  -1   8  -7  119.91    6.25
  -1   8  -8    2.56    1.48
   1   8   8    6.25    1.43
  -1   8  -8    4.88    1.63
  -1   8  -8    5.80    1.65
  -1   8  -9   74.87    4.29
  -1   8  -9   69.72    4.27
  -1   8 -10   77.64    4.30
  -1   8 -11   44.30    2.84
  -1   8 -11   40.21    3.02
  -1   8 -12   27.25    1.83
  -1   8 -12   32.15    2.32
   1   9 -12   32.70    2.03
   1   9 -11    6.96    1.20
   1   9 -11    8.62    1.48
   1   9 -10   18.71    1.96
  -1   9   9   21.90    1.98
   1   9  -9   25.52    2.46
   1   9  -9   23.42    2.61
   1   9  -8  196.82    8.15
   1   9  -8  217.07    8.18
  -1   9   8  198.77    7.38
  -1   9   7   30.45    2.80
   1   9  -7   32.82    3.12
   1   9  -7   28.66    2.65
   1   9  -7   28.63    2.91
  -1   9   6  226.47   12.84
  -1   9   6  232.37    8.91
   1   9  -6  239.67    9.28
   1   9  -6  249.50    8.65
   1   9  -5   75.70    4.79
  -1   9   5   78.24    7.39
  -1   9   5   86.34    4.93
   1   9  -5   84.03    4.93
   1   9  -5   77.49    4.22
   1   9  -4   26.49    2.45
  -1   9   4   26.39    2.51
   1   9  -4   28.39    2.84
   1   9  -4   25.72    2.86
   1   9  -3   59.19    3.55
  -1   9   3   65.34    6.74
  -1   9   3   56.63    3.74
   1   9  -3   59.48    4.10
   1   9  -3   60.68    3.57
   1   9  -3   66.79    4.12
   1   9  -2  453.74   13.86
  -1   9   2  453.35   13.83
   1   9  -2  447.36   13.28
  -1   9   2  466.62   19.47
   1   9  -2  447.24   13.44
   1   9  -2  415.88   12.74
   1   9  -1   26.03    4.11
   1   9  -1   24.80    2.54
   1   9  -1   24.73    2.17
   1   9  -1   26.67    2.67
  -1   9   1   27.01    2.69
  -1   9   1   29.19    4.56
  -1   9   0  241.79    8.66
   1   9   0  244.63   12.83
   1   9   0  232.60    8.82
   1   9   0  251.96    8.74
  -1   9   0  236.58   12.85
  -1   9   0  254.04    8.79
  -1   9   0  247.83    9.30
   1   9   1   86.46    7.42
   1   9   1   94.88    5.06
   1   9   1   92.22    4.44
  -1   9  -1  100.27    5.04
  -1   9  -1   86.78    4.72
  -1   9  -1   92.67    4.87
  -1   9  -1   88.74    7.27
  -1   9  -2  116.22    5.45
   1   9   2  128.68    6.10
  -1   9  -2  130.82    8.53
  -1   9  -2  122.02    5.98
   1   9   2  144.40    9.61
  -1   9  -2  124.04    6.00
  -1   9  -2  137.21    5.81
  -1   9  -3  188.86    6.93
  -1   9  -3  186.31    7.84
  -1   9  -3  186.48    7.36
  -1   9  -3  194.26    7.93
  -1   9  -4   20.11    2.37
  -1   9  -4   20.97    2.36
  -1   9  -4   23.06    2.68
   1   9   4   20.21    2.53
   1   9   4   22.33    4.12
  -1   9  -4   22.72    2.59
  -1   9  -5   69.94    4.31
   1   9   5   66.15    4.22
  -1   9  -5   69.19    4.53
  -1   9  -5   64.95    4.42
  -1   9  -5   67.30    4.12
   1   9   5   59.36    6.34
   1   9   6   37.03    3.03
  -1   9  -6   35.35    2.95
  -1   9  -6   33.29    3.06
   1   9   7   46.68    3.20
  -1   9  -7   42.30    3.41
  -1   9  -8   68.03    4.26
  -1   9  -8   70.08    4.24
   1   9   8   82.45    3.91
  -1   9  -9   34.33    2.86
  -1   9  -9   33.12    2.76
  -1   9 -10    4.57    1.27
  -1   9 -11    6.74    1.11
  -1   9 -11    5.06    1.19
   1  10 -10   25.23    1.83
   1  10 -10   22.45    1.81
   1  10  -9   51.88    3.03
   1  10  -9   46.61    2.94
   1  10  -8   26.12    2.42
   1  10  -8   29.22    2.52
  -1  10   8   26.07    2.15
   1  10  -7   44.81    3.23
  -1  10   7   44.98    3.12
  -1  10   6   75.86    4.32
   1  10  -6   75.49    3.91
   1  10  -6   72.13    4.38
   1  10  -6   85.56    4.57
   1  10  -5  197.69    8.01
  -1  10   5  202.27    7.98
   1  10  -5  205.58    7.86
   1  10  -5  202.16    7.24
   1  10  -4   75.79    4.30
   1  10  -4   85.29    4.77
   1  10  -4   74.74    3.91
   1  10  -3   60.79    3.42
  -1  10   3   55.47    3.97
   1  10  -3   60.24    3.67
   1  10  -3   58.45    3.94
   1  10  -3   56.62    3.28
   1  10  -2  180.90    6.83
   1  10  -2  169.92    6.34
  -1  10   2  165.53    7.30
   1  10  -1  112.04    4.71
   1  10  -1  121.42    5.53
  -1  10   1  106.58    8.58
  -1  10   1  119.06    5.79
   1  10  -1  125.21    5.60
  -1  10   0   27.50    2.43
  -1  10   0   22.95    2.55
  -1  10   0   28.32    4.20
   1  10   0   28.38    2.79
   1  10   0   26.59    2.42
  -1  10  -1   18.54    2.23
   1  10   1   21.37    2.53
  -1  10  -1   20.10    2.17
  -1  10  -1   15.66    2.06
  -1  10  -2  171.68    7.01
  -1  10  -2  155.33    6.32
   1  10   2  161.67    6.98
  -1  10  -2  174.31    6.94
  -1  10  -3   74.54    4.44
  -1  10  -3   70.13    4.02
  -1  10  -3   63.62    3.77
   1  10   3   75.02    4.48
  -1  10  -3   75.03    3.68
  -1  10  -4  104.86    5.07
  -1  10  -4  103.62    5.40
  -1  10  -4  112.88    5.24
  -1  10  -5  130.67    5.87
  -1  10  -5  138.53    6.22
  -1  10  -5  127.78    5.69
   1  10   5  133.79    5.97
  -1  10  -6  145.40    6.40
  -1  10  -6  151.24    6.09
  -1  10  -6  148.63    6.26
   1  10   6  155.39    6.17
  -1  10  -7  135.12    5.79
  -1  10  -7  133.09    5.55
   1  10   7  146.32    5.57
  -1  10  -8   38.72    2.75
  -1  10  -8   35.17    2.65
   1  10   8   36.95    2.35
  -1  10  -9   46.83    2.77
  -1  10  -9   45.12    2.74
  -1  10 -10   40.97    2.29
  -1  10 -10   40.48    2.22
   1  11  -9    7.37    0.97
   1  11  -8   37.60    2.13
  -1  11   8   38.36    2.05
   1  11  -7    6.47    1.29
   1  11  -7    7.25    1.16
  -1  11   7    4.75    1.19
   1  11  -6   53.62    3.17
  -1  11   6   45.11    2.95
   1  11  -5   31.56    2.58
  -1  11   4  189.53    7.13
   1  11  -4  179.47    6.05
   1  11  -4  177.30    6.85
   1  11  -3   64.56    3.15
   1  11  -3   67.61    3.76
  -1  11   3   65.01    3.94
   1  11  -2   44.86    2.79
   1  11  -2   47.29    3.07
  -1  11   2   43.10    3.20
  -1  11   1   13.32    1.96
   1  11  -1   12.08    1.69
  -1  11   0    5.74    1.17
   1  11   0    6.08    1.55
  -1  11   0    5.52    1.49
   1  11   1    9.64    1.77
  -1  11  -1    8.32    1.35
  -1  11  -1   10.16    1.61
  -1  11  -2    1.02    0.98
   1  11   2    3.76    1.42
  -1  11  -2    1.59    0.96
  -1  11  -2    2.12    0.96
   1  11   3   38.46    2.98
  -1  11  -3   42.75    2.95
  -1  11  -3   35.52    2.50
  -1  11  -4    9.30    1.60
  -1  11  -4    8.52    1.34
  -1  11  -5  136.03    5.18
  -1  11  -5  134.31    5.56
   1  11   5  139.89    5.56
  -1  11  -6    2.84    1.11
   1  11   6    6.72    1.31
  -1  11  -6    5.40    1.07
   1  11   7   32.65    2.09
  -1  11  -7   30.02    2.16
  -1  12   6    2.63    0.80
   1  12  -6    4.09    0.80
   1  12  -5   35.84    2.07
  -1  12   4   90.72    3.86
   1  12  -4   81.68    3.39
  -1  12   3    3.24    1.12
  -1  12   2    0.40    0.90
   1  12  -1    5.47    1.16
  -1  12   1    1.60    0.96
   1  12   0   36.09    2.33
  -1  12   0   31.93    2.16
  -1  12  -1   12.88    1.32
   1  12   1   16.99    1.73
   1  12   2  129.35    4.96
   1  12   3  190.12    6.13
  -1  12  -3  159.42    5.21
  -1  12  -4   31.55    1.79
   1  12   5   84.17    3.34
  -1  12  -5   67.54    2.90
  -2 -12   6    9.52    0.84
  -2 -11   9   10.32    0.95
  -2 -11   9   11.99    1.01
  -2 -11   8    3.51    0.76
  -2 -11   8    3.14    0.75
  -2 -11   8    3.91    0.84
  -2 -11   7    3.19    0.92
  -2 -11   7    3.42    0.74
  -2 -11   6    5.00    0.92
   2 -11   5    3.23    0.85
   2 -11   5    2.31    0.84
   2 -11   6   26.05    1.69
   2 -11   6   25.62    1.57
   2 -11   6   25.68    1.65
   2 -11   6   30.96    1.95
   2 -11   7   73.00    3.14
   2 -11   7   74.54    2.99
   2 -11   7   66.52    2.53
   2 -11   7   73.92    2.91
   2 -11   8   42.73    1.99
   2 -11   8   37.24    1.98
  -2 -10  11   18.86    1.28
  -2 -10  11   20.31    1.36
  -2 -10  10   32.21    1.79
  -2 -10  10   34.09    1.98
  -2 -10  10   30.36    2.00
  -2 -10  10   33.64    1.94
  -2 -10   9   59.70    3.19
  -2 -10   9   64.30    3.02
  -2 -10   9   61.62    2.84
  -2 -10   8   18.74    1.67
  -2 -10   7   26.34    2.01
   2 -10   5   42.32    2.62
   2 -10   6  133.73    5.28
   2 -10   6  132.19    5.14
   2 -10   6  135.80    5.21
   2 -10   6  139.39    5.35
   2 -10   7   26.88    2.17
   2 -10   7   25.41    1.99
   2 -10   7   24.43    2.01
   2 -10   7   25.47    1.97
   2 -10   7   24.67    2.00
   2 -10   7   26.05    2.04
   2 -10   8   35.82    2.20
   2 -10   8   33.17    2.13
   2 -10   8   39.25    2.60
   2 -10   8   36.29    2.30
   2 -10   8   32.22    2.26
   2 -10   8   34.42    2.10
   2 -10   8   37.02    2.27
   2 -10   9    7.15    1.13
   2 -10   9    5.84    0.86
   2 -10   9    6.23    1.05
   2 -10   9    5.75    1.08
   2 -10   9    7.86    1.09
   2 -10   9    6.21    1.17
   2 -10  10   11.46    1.11
   2 -10  10   14.12    1.13
   2 -10  10   10.95    1.02
   2 -10  10   13.00    1.24
  -2  -9  12   26.60    1.78
  -2  -9  12   24.74    1.61
  -2  -9  12   25.04    1.55
  -2  -9  11    3.22    0.85
  -2  -9  11    2.72    0.87
  -2  -9  11    1.97    0.87
  -2  -9  11    2.45    1.00
  -2  -9  11    1.29    0.97
  -2  -9  10    4.81    1.20
  -2  -9  10    5.05    1.42
  -2  -9  10    3.87    1.06
  -2  -9   9   26.85    2.17
  -2  -9   9   19.83    1.88
  -2  -9   8   14.04    1.69
  -2  -9   8   20.25    1.97
  -2  -9   7    4.76    1.22
  -2  -9   6  151.91    5.73
  -2  -9   5   13.18    2.74
  -2  -9   5   10.18    2.35
  -2  -9   5   12.98    3.26
   2  -9  -5    8.08    2.39
  -2  -9   4   53.49    5.07
  -2  -9   4   51.90    5.86
   2  -9  -4   53.64    5.21
  -2  -9   4   55.90    4.73
   2  -9  -3  312.05   13.72
  -2  -9   3  347.63   13.00
  -2  -9   3  307.94   14.95
   2  -9  -2   81.31    6.23
  -2  -9   2   76.42    6.56
   2  -9  -1  268.37   11.61
  -2  -9   1  287.19   11.98
  -2  -9   0   33.52    3.97
   2  -9   0   39.95    4.65
   2  -9   1  603.23   21.27
   2  -9   2  161.23    9.26
   2  -9   2  163.46    9.45
   2  -9   3  303.34   13.86
   2  -9   3  328.42   14.01
   2  -9   4  115.34    7.80
   2  -9   4  111.91    7.57
   2  -9   4  110.00    7.92
   2  -9   5   40.08    4.54
   2  -9   5   34.22    2.58
   2  -9   6    0.60    0.98
   2  -9   7   57.76    3.47
   2  -9   7   58.84    3.47
   2  -9   7   60.42    3.53
   2  -9   7   57.41    3.20
   2  -9   8   22.47    2.13
   2  -9   8   19.41    2.03
   2  -9   8   23.47    2.30
   2  -9   8   23.66    2.21
   2  -9   8   21.00    2.11
   2  -9   8   22.85    2.03
   2  -9   9   52.37    3.04
   2  -9   9   55.81    3.12
   2  -9   9   57.30    3.26
   2  -9   9   59.27    3.17
   2  -9   9   54.33    3.16
   2  -9   9   51.97    2.85
   2  -9   9   55.62    3.40
   2  -9   9   57.54    3.35
   2  -9   9   57.47    3.23
   2  -9   9   52.93    3.05
   2  -9  10   47.60    2.64
   2  -9  10   52.24    2.84
   2  -9  10   50.13    2.81
   2  -9  10   50.10    2.82
   2  -9  10   48.95    2.86
   2  -9  11   19.06    1.57
   2  -9  11   18.71    1.56
   2  -9  11   17.88    1.54
   2  -9  11   18.30    1.52
   2  -9  11   16.09    1.48
   2  -9  11   18.24    1.42
  -2  -8  13   36.88    1.95
  -2  -8  13   36.07    2.02
  -2  -8  13   40.13    2.29
  -2  -8  13   35.50    2.02
  -2  -8  12   80.25    3.61
  -2  -8  12   84.27    3.92
  -2  -8  12   75.52    3.31
  -2  -8  12   82.46    3.27
  -2  -8  12   72.79    3.42
  -2  -8  12   80.45    3.48
  -2  -8  11    2.94    1.26
  -2  -8  11    1.73    1.07
  -2  -8  11    1.95    1.03
  -2  -8  11    2.19    1.11
  -2  -8  11    2.40    1.06
  -2  -8  11    2.71    1.09
  -2  -8  11    3.22    1.34
  -2  -8  10  135.67    5.31
  -2  -8  10  141.25    5.58
  -2  -8  10  135.22    5.81
  -2  -8  10  141.20    5.70
  -2  -8  10  148.52    5.74
  -2  -8   9   20.25    2.29
  -2  -8   9   19.13    2.05
  -2  -8   9   19.19    1.92
  -2  -8   9   18.84    2.09
  -2  -8   9   17.26    2.00
  -2  -8   9   17.81    2.02
  -2  -8   8  309.33   10.37
  -2  -8   8  308.87    9.49
  -2  -8   8  303.77    9.69
  -2  -8   8  301.15    9.83
  -2  -8   8  302.36    9.78
  -2  -8   7   38.39    3.06
  -2  -8   7   33.77    5.19
  -2  -8   7   35.77    4.30
  -2  -8   7   35.09    4.00
  -2  -8   7   36.26    2.53
  -2  -8   7   35.74    2.62
  -2  -8   7   31.70    2.69
  -2  -8   7   37.76    2.76
  -2  -8   6  178.16   11.60
  -2  -8   6  167.16    9.05
  -2  -8   6  158.24    8.48
  -2  -8   5  119.59    7.00
  -2  -8   5  113.41    7.28
  -2  -8   5  107.99    8.82
  -2  -8   4  111.88    6.70
  -2  -8   4  119.55    7.40
  -2  -8   4  117.13    8.80
   2  -8  -4  120.49    8.21
   2  -8  -3   39.11    4.76
  -2  -8   3   47.56    4.62
  -2  -8   3   53.55    4.36
  -2  -8   2   22.93    3.34
  -2  -8   2   21.54    2.92
   2  -8  -2   28.67    3.84
  -2  -8   1  300.06   11.75
   2  -8  -1  291.87   12.64
  -2  -8   0   36.19    3.91
   2  -8   0   34.08    3.77
  -2  -8   0   29.50    3.30
   2  -8   1  452.00   16.01
   2  -8   1  466.47   17.07
  -2  -8  -1  456.54   15.95
   2  -8   1  482.70   17.83
   2  -8   2   45.76    4.88
   2  -8   2   38.30    4.46
   2  -8   2   46.97    4.24
   2  -8   3   19.49    3.36
   2  -8   3   16.88    3.29
   2  -8   4   72.14    6.13
   2  -8   4   74.77    6.60
   2  -8   4   70.03    5.92
   2  -8   5   33.29    4.62
   2  -8   5   32.34    4.14
   2  -8   5   28.97    2.58
   2  -8   6   90.28    6.60
   2  -8   6   98.67    7.89
   2  -8   6  100.14    4.73
   2  -8   6   99.02    4.78
   2  -8   6   96.80    4.69
   2  -8   7  174.05    6.82
   2  -8   7  174.11    6.89
   2  -8   7  161.17    8.68
   2  -8   7  162.58   10.21
   2  -8   7  158.51    6.48
   2  -8   7  161.73    9.04
   2  -8   7  163.44    6.57
   2  -8   7  167.01    6.59
   2  -8   7  173.16    6.80
   2  -8   8  152.55    6.27
   2  -8   8  152.54    6.29
   2  -8   8  148.64    6.05
   2  -8   8  146.63    6.13
   2  -8   8  142.33    5.97
   2  -8   8  155.62    6.41
   2  -8   9   55.84    3.58
   2  -8   9   60.88    3.65
   2  -8   9   60.81    3.64
   2  -8   9   59.41    3.86
   2  -8   9   58.54    3.53
   2  -8   9   65.73    3.85
   2  -8   9   62.49    3.68
   2  -8  10   35.17    2.70
   2  -8  10   39.00    2.78
   2  -8  10   38.25    2.78
   2  -8  10   37.93    2.90
   2  -8  10   37.64    2.84
   2  -8  10   37.97    2.77
   2  -8  10   40.81    2.84
   2  -8  10   37.42    2.22
   2  -8  10   40.27    2.85
   2  -8  10   38.83    2.66
   2  -8  11   38.89    2.57
   2  -8  11   35.64    2.32
   2  -8  11   34.36    2.50
   2  -8  11   35.62    2.49
   2  -8  11   36.57    2.59
   2  -8  12   17.66    1.44
   2  -8  12   18.24    1.67
   2  -8  12   17.93    1.58
   2  -8  12   19.45    1.70
  -2  -7  14  114.63    3.87
  -2  -7  14  127.37    4.14
  -2  -7  13   58.67    2.94
  -2  -7  13   55.89    3.02
  -2  -7  13   57.23    2.98
  -2  -7  13   60.86    3.06
  -2  -7  12  155.32    6.22
  -2  -7  12  146.41    5.25
  -2  -7  12  140.03    5.71
  -2  -7  12  137.59    5.64
  -2  -7  12  151.52    5.77
  -2  -7  12  139.44    5.96
  -2  -7  12  149.63    5.61
  -2  -7  11    1.84    1.34
  -2  -7  11    4.22    1.35
  -2  -7  11    0.96    1.21
  -2  -7  11    0.66    1.03
  -2  -7  11    2.98    1.33
  -2  -7  11    1.28    1.31
  -2  -7  11    0.66    1.14
  -2  -7  10   19.00    2.46
  -2  -7  10   17.61    2.18
  -2  -7  10   16.84    2.09
  -2  -7  10   15.40    2.07
  -2  -7  10   16.70    1.98
  -2  -7  10   17.32    2.15
  -2  -7   9   38.79    4.31
  -2  -7   9   44.83    3.22
  -2  -7   9   40.32    3.07
  -2  -7   9   42.23    5.51
  -2  -7   9   42.11    3.52
  -2  -7   9   42.32    4.55
  -2  -7   9   41.48    3.17
  -2  -7   9   38.07    2.82
  -2  -7   9   43.70    3.15
  -2  -7   8  590.93   16.82
  -2  -7   8  582.53   16.16
  -2  -7   8  603.76   16.61
  -2  -7   8  610.49   20.30
  -2  -7   8  612.82   17.77
  -2  -7   8  569.01   23.37
  -2  -7   8  586.58   20.14
  -2  -7   8  584.73   16.55
  -2  -7   7   64.08    3.48
  -2  -7   7   65.80    5.30
  -2  -7   7   59.37    3.50
  -2  -7   6   32.62    2.45
  -2  -7   6   32.20    4.01
  -2  -7   6   34.88    3.84
  -2  -7   6   29.46    4.71
  -2  -7   5   21.94    3.30
  -2  -7   5   22.52    3.08
  -2  -7   4   76.61    5.60
  -2  -7   4   79.61    5.23
  -2  -7   4   78.30    6.54
  -2  -7   3   96.95    6.80
  -2  -7   3   93.54    6.11
  -2  -7   3   90.49    5.53
  -2  -7   2   91.15    6.27
  -2  -7   2   99.38    6.23
   2  -7  -2   88.48    6.43
  -2  -7   2   99.70    5.67
  -2  -7   1  111.99    5.96
  -2  -7   1  113.55    6.57
   2  -7  -1  108.00    6.01
   2  -7  -1  104.10    6.64
  -2  -7   0  211.58    8.88
   2  -7   0  219.84    9.76
   2  -7   0  215.57    9.68
  -2  -7   0  219.94    9.56
  -2  -7  -1  129.13    6.57
   2  -7   1  119.64    7.35
   2  -7   1  140.85    7.20
   2  -7   2   18.86    3.09
   2  -7   2   18.69    3.28
   2  -7   2   14.89    2.38
   2  -7   3   52.71    4.80
   2  -7   3   42.58    4.71
   2  -7   3   46.09    4.02
   2  -7   4   47.94    5.06
   2  -7   4   47.80    4.12
   2  -7   5   42.91    4.55
   2  -7   5   48.88    5.31
   2  -7   6  199.48   10.02
   2  -7   6  196.90    7.53
   2  -7   6  212.29   11.62
   2  -7   6  212.89    7.72
   2  -7   6  193.55    9.81
   2  -7   6  207.63    7.61
   2  -7   7  173.77    6.91
   2  -7   7  178.11    9.40
   2  -7   7  171.04    8.84
   2  -7   7  166.72    6.88
   2  -7   7  173.54    6.97
   2  -7   7  173.48    6.92
   2  -7   7  173.17    6.89
   2  -7   8  268.05    9.32
   2  -7   8  263.71   11.23
   2  -7   8  255.73   11.87
   2  -7   8  263.74   13.36
   2  -7   8  273.97    9.53
   2  -7   8  270.19    9.46
   2  -7   8  268.58    9.42
   2  -7   8  270.02    9.37
   2  -7   8  267.75    9.38
   2  -7   9   46.93    3.38
   2  -7   9   46.87    3.35
   2  -7   9   41.38    3.18
   2  -7   9   41.18    3.15
   2  -7   9   36.65    3.02
   2  -7   9   43.47    3.29
   2  -7   9   45.46    3.38
   2  -7  10  191.12    7.27
   2  -7  10  181.88    7.15
   2  -7  10  173.20    7.30
   2  -7  10  184.39    7.22
   2  -7  10  181.35    6.78
   2  -7  10  183.00    7.19
   2  -7  10  180.61    7.08
   2  -7  10  187.20    7.31
   2  -7  10  179.68    7.20
   2  -7  11  164.86    6.55
   2  -7  11  161.45    6.56
   2  -7  11  167.14    6.50
   2  -7  11  174.69    6.62
   2  -7  11  163.78    6.44
   2  -7  11  164.09    6.11
   2  -7  12  366.77   10.38
   2  -7  12  371.30   10.74
   2  -7  12  375.35   10.79
   2  -7  12  367.09   10.88
   2  -7  13   45.12    2.29
   2  -7  13   40.38    2.28
   2  -7  13   44.81    2.46
  -2  -6  14  128.13    4.68
  -2  -6  14  128.02    5.02
  -2  -6  13    0.80    1.01
  -2  -6  13    0.95    0.98
  -2  -6  13    1.26    1.18
  -2  -6  13    0.25    1.15
  -2  -6  13    0.34    0.91
  -2  -6  13    1.20    1.18
  -2  -6  13    0.15    1.18
  -2  -6  12  164.72    7.21
  -2  -6  12  170.91    6.93
  -2  -6  12  184.51    6.87
  -2  -6  12  181.56    6.30
  -2  -6  12  170.08    6.79
  -2  -6  12  179.90    6.91
  -2  -6  12  175.34    6.94
  -2  -6  12  163.48    6.40
  -2  -6  11   24.97    2.41
  -2  -6  11   23.87    2.58
  -2  -6  11   23.13    2.52
  -2  -6  11   26.07    2.60
  -2  -6  11   24.53    2.56
  -2  -6  11   24.45    2.93
  -2  -6  10   17.48    2.59
  -2  -6  10   13.98    2.89
  -2  -6  10   11.38    3.02
  -2  -6  10   15.57    2.19
  -2  -6  10   16.03    3.10
  -2  -6  10   13.76    2.10
  -2  -6  10   15.85    2.25
  -2  -6  10   17.36    2.10
  -2  -6  10   15.74    2.12
  -2  -6   9  260.95    9.06
  -2  -6   9  263.83   14.05
  -2  -6   9  282.19    9.56
  -2  -6   9  291.33   12.58
  -2  -6   9  269.29   10.30
  -2  -6   9  265.58    9.53
  -2  -6   9  261.59   11.82
  -2  -6   9  286.52    9.59
  -2  -6   9  272.53    9.29
  -2  -6   8  198.80    9.81
  -2  -6   8  190.47    7.04
  -2  -6   8  187.20    7.46
  -2  -6   8  204.85    7.51
  -2  -6   8  212.92    7.56
  -2  -6   8  170.40   11.11
  -2  -6   8  204.93    9.96
  -2  -6   7  118.76    6.97
  -2  -6   7  116.09    5.00
  -2  -6   7  105.35    4.62
  -2  -6   7  104.14    8.32
  -2  -6   6   30.78    2.34
  -2  -6   6   31.85    4.70
  -2  -6   6   34.71    3.74
  -2  -6   6   34.31    3.54
  -2  -6   5    9.98    2.43
  -2  -6   5    7.68    2.23
  -2  -6   5   14.92    2.37
  -2  -6   5   10.86    2.84
  -2  -6   4  207.73    9.25
  -2  -6   4  208.56    8.68
  -2  -6   4  202.28   10.68
  -2  -6   4  207.27    9.71
  -2  -6   3   63.15    5.39
  -2  -6   3   67.65    4.86
  -2  -6   3   65.34    4.76
  -2  -6   3   62.51    4.24
  -2  -6   2  265.69   11.38
   2  -6  -2  254.66    9.06
  -2  -6   2  262.71   10.38
  -2  -6   2  269.14    9.74
  -2  -6   2  276.81   10.60
   2  -6  -1  125.14    6.09
  -2  -6   1  120.04    5.76
   2  -6  -1  113.97    6.61
  -2  -6   1  106.13    5.81
  -2  -6   1  108.02    6.44
  -2  -6   1  121.88    6.36
   2  -6   0  169.46    7.82
  -2  -6   0  152.95    6.99
  -2  -6   0  179.01    7.17
  -2  -6   0  143.77    7.30
   2  -6   0  178.13    7.98
   2  -6   1  461.72   15.08
   2  -6   1  470.00   16.03
   2  -6   2  260.26   11.27
   2  -6   2  262.83   10.02
   2  -6   3   71.84    5.61
   2  -6   3   65.79    4.53
   2  -6   4  186.27    9.95
   2  -6   4  188.63    8.32
   2  -6   5   34.29    3.82
   2  -6   5   28.55    3.52
   2  -6   5   35.32    3.49
   2  -6   5   38.20    2.51
   2  -6   5   32.34    4.17
   2  -6   6   56.72    5.66
   2  -6   6   71.17    5.47
   2  -6   6   69.58    3.97
   2  -6   6   69.84    5.23
   2  -6   6   75.16    5.28
   2  -6   6   71.97    3.96
   2  -6   6   67.79    3.87
   2  -6   7   18.66    2.23
   2  -6   7   23.01    3.33
   2  -6   7   20.36    2.31
   2  -6   7   23.99    2.38
   2  -6   7   18.29    2.92
   2  -6   8   48.72    3.36
   2  -6   8   38.19    4.34
   2  -6   8   32.51    3.65
   2  -6   8   34.86    4.58
   2  -6   8   47.12    3.38
   2  -6   8   40.66    3.19
   2  -6   8   46.16    3.33
   2  -6   8   47.14    3.43
   2  -6   8   41.60    3.28
   2  -6   9   30.18    2.86
   2  -6   9   37.18    3.09
   2  -6   9   35.16    3.03
   2  -6   9   32.77    4.01
   2  -6   9   34.59    2.99
   2  -6   9   22.74    3.85
   2  -6   9   31.77    2.97
   2  -6   9   28.99    2.88
   2  -6   9   32.33    2.92
   2  -6  10  117.04    5.77
   2  -6  10  111.88    5.71
   2  -6  10  112.54    5.18
   2  -6  10  123.10    5.80
   2  -6  10  123.88    5.85
   2  -6  10  121.82    5.79
   2  -6  10  117.46    5.58
   2  -6  10  116.99    5.90
   2  -6  10  124.08    5.81
   2  -6  11   38.19    3.12
   2  -6  11   32.61    2.75
   2  -6  11   37.76    3.01
   2  -6  11   29.89    2.93
   2  -6  11   36.20    2.70
   2  -6  11   35.32    2.93
   2  -6  12   61.72    3.37
   2  -6  12   75.33    3.87
   2  -6  12   71.28    3.97
   2  -6  12   67.05    3.75
   2  -6  12   63.40    3.77
   2  -6  13    1.94    1.16
   2  -6  13    3.91    1.06
   2  -6  13    2.92    1.08
   2  -6  13    3.28    1.12
   2  -6  14   26.49    1.82
   2  -6  14   28.51    1.90
  -2  -5  15   12.02    1.42
  -2  -5  15   10.25    1.17
  -2  -5  14  111.02    4.99
  -2  -5  14  115.69    4.99
  -2  -5  14  109.97    4.55
  -2  -5  13   89.10    4.31
  -2  -5  13   96.22    4.44
  -2  -5  13   94.75    4.85
  -2  -5  13   95.25    4.54
  -2  -5  13   93.69    3.96
  -2  -5  13   91.66    5.12
  -2  -5  13   96.42    4.95
  -2  -5  13  102.68    4.99
  -2  -5  12   29.96    2.54
  -2  -5  12   28.56    2.83
  -2  -5  12   32.50    2.68
  -2  -5  12   29.17    2.77
  -2  -5  12   37.20    3.43
  -2  -5  12   32.32    3.07
  -2  -5  12   31.55    2.45
  -2  -5  12   30.27    2.76
  -2  -5  12   30.15    2.87
  -2  -5  12   30.34    2.85
  -2  -5  11  398.04   13.31
  -2  -5  11  372.83   14.50
  -2  -5  11  376.96   15.68
  -2  -5  11  378.79   12.43
  -2  -5  11  338.25   15.39
  -2  -5  11  391.49   12.16
  -2  -5  11  388.99   12.60
  -2  -5  11  381.83   12.32
  -2  -5  11  384.17   11.79
  -2  -5  11  397.59   12.71
  -2  -5  10  148.33    7.23
  -2  -5  10  146.34    6.32
  -2  -5  10  163.40    6.95
  -2  -5  10  151.43    8.92
  -2  -5  10  156.06    6.66
  -2  -5  10  138.92    9.39
  -2  -5  10  147.32    8.28
  -2  -5  10  154.61    6.69
  -2  -5  10  147.70    6.30
  -2  -5  10  153.71    6.29
  -2  -5   9   23.36    2.46
  -2  -5   9   22.71    3.96
  -2  -5   9   26.37    2.45
  -2  -5   9   28.33    2.74
  -2  -5   9   26.51    2.40
  -2  -5   9   24.57    3.27
  -2  -5   9   23.73    2.52
  -2  -5   9   26.87    3.65
  -2  -5   9   22.54    2.74
  -2  -5   8   90.16    7.49
  -2  -5   8  100.93    4.52
  -2  -5   8   98.05    6.29
  -2  -5   8  105.54    6.55
  -2  -5   8   93.96    4.46
  -2  -5   8   98.11    4.94
  -2  -5   8  104.88    4.82
  -2  -5   8  101.41    4.78
  -2  -5   7   44.33    2.65
  -2  -5   7   39.66    3.79
  -2  -5   7   41.33    2.80
  -2  -5   7   40.13    5.12
  -2  -5   6  216.60   10.48
  -2  -5   6  202.04    8.71
  -2  -5   6  220.71   11.47
  -2  -5   6  197.21    6.77
  -2  -5   5   35.65    3.87
  -2  -5   5   42.05    4.71
  -2  -5   5   40.26    3.38
  -2  -5   5   38.37    3.57
  -2  -5   4  415.74   13.45
  -2  -5   4  389.15   14.29
  -2  -5   4  410.58   15.58
  -2  -5   4  375.99   12.50
  -2  -5   3  393.18   12.83
  -2  -5   3  387.45   13.54
  -2  -5   3  378.05   12.05
  -2  -5   3  365.33   14.29
  -2  -5   2  963.98   27.06
   2  -5  -2  974.14   25.05
  -2  -5   2 1035.86   26.64
  -2  -5   2  986.91   28.24
  -2  -5   2 1012.91   25.72
  -2  -5   1  245.08    8.82
  -2  -5   1  227.30    8.92
  -2  -5   1  238.18    8.10
   2  -5  -1  242.83    9.46
   2  -5  -1  256.50    8.71
  -2  -5   0  715.91   20.72
   2  -5   0  749.92   20.93
   2  -5   0  749.56   20.93
   2  -5   1  624.41   18.68
   2  -5   1  604.89   17.76
   2  -5   2   53.15    4.34
   2  -5   2   52.96    3.69
   2  -5   3  120.20    5.83
   2  -5   3  111.12    6.67
   2  -5   4  451.77   14.92
   2  -5   4  436.83   16.13
   2  -5   4  441.91   14.20
   2  -5   5  112.79    7.28
   2  -5   5  116.95    6.27
   2  -5   5  114.33    6.45
   2  -5   5  121.20    4.69
   2  -5   6   35.75    2.46
   2  -5   6   31.00    3.32
   2  -5   6   36.30    3.76
   2  -5   6   34.57    2.61
   2  -5   6   36.98    2.74
   2  -5   6   38.46    3.59
   2  -5   7  209.80    7.61
   2  -5   7  205.05    9.51
   2  -5   7  213.28    7.35
   2  -5   7  212.14   10.96
   2  -5   7  216.68    7.85
   2  -5   7  200.62    7.67
   2  -5   7  194.48    7.28
   2  -5   7  205.51    7.63
   2  -5   7  206.42    7.47
   2  -5   7  218.26    9.81
   2  -5   7  205.66    8.94
   2  -5   8  139.56    5.99
   2  -5   8  129.32    6.77
   2  -5   8  130.42    7.69
   2  -5   8  141.54    5.98
   2  -5   8  130.27    7.55
   2  -5   8  136.89    6.10
   2  -5   8  143.50    8.95
   2  -5   8  137.21    6.15
   2  -5   8  130.81    6.02
   2  -5   8  136.06    5.99
   2  -5   9  342.10   11.15
   2  -5   9  344.47   11.22
   2  -5   9  340.03   11.45
   2  -5   9  315.25   14.38
   2  -5   9  315.48   13.32
   2  -5   9  336.65   11.40
   2  -5   9  343.84   11.27
   2  -5   9  337.96   11.35
   2  -5  10    8.13    2.37
   2  -5  10    6.26    1.26
   2  -5  10   11.73    1.93
   2  -5  10    8.77    1.97
   2  -5  10    8.47    1.65
   2  -5  10    7.75    1.80
   2  -5  10    8.22    1.97
   2  -5  10   10.73    2.05
   2  -5  10    6.12    1.66
   2  -5  10   10.87    2.56
   2  -5  10    7.54    1.80
   2  -5  11  147.79    6.55
   2  -5  11  142.06    5.87
   2  -5  11  150.42    6.47
   2  -5  11  139.79    6.47
   2  -5  11  138.23    6.10
   2  -5  11  139.21    6.23
   2  -5  11  140.87    6.58
   2  -5  11  132.40    4.98
   2  -5  12    9.88    1.76
   2  -5  12   10.49    1.95
   2  -5  12    8.00    1.55
   2  -5  12   10.29    1.82
   2  -5  12    9.70    1.78
   2  -5  13   35.27    2.69
   2  -5  13   30.18    2.51
   2  -5  13   27.87    2.29
   2  -5  13   27.05    2.24
   2  -5  14   17.37    1.83
   2  -5  14   14.56    1.59
  -2  -4  16  102.20    3.77
  -2  -4  15   29.49    1.95
  -2  -4  15   31.65    2.25
  -2  -4  15   35.21    2.56
  -2  -4  14   50.52    3.59
  -2  -4  14   41.71    2.80
   2  -4 -14   43.25    2.94
  -2  -4  14   48.25    3.23
  -2  -4  14   43.99    2.82
  -2  -4  14   44.68    3.28
  -2  -4  14   44.92    3.14
  -2  -4  13   28.53    3.02
  -2  -4  13   27.56    2.34
  -2  -4  13   32.49    3.00
  -2  -4  13   30.45    2.61
  -2  -4  13   28.48    2.52
  -2  -4  13   29.11    2.95
  -2  -4  13   26.61    2.82
  -2  -4  13   37.20    3.05
  -2  -4  13   31.10    2.21
  -2  -4  13   28.71    2.65
  -2  -4  13   27.89    2.83
  -2  -4  12  199.61    8.65
  -2  -4  12  200.30    8.20
  -2  -4  12  199.93    6.98
  -2  -4  12  182.24    9.24
  -2  -4  12  216.79    7.95
  -2  -4  12  191.95    8.02
  -2  -4  12  204.54    7.82
  -2  -4  12  189.57    7.29
  -2  -4  12  190.69    7.47
  -2  -4  12  198.68    7.95
  -2  -4  12  208.59    8.06
  -2  -4  12  195.81   10.73
  -2  -4  11   94.92    5.19
  -2  -4  11   95.36    5.65
  -2  -4  11   89.82    5.25
  -2  -4  11   84.69    6.80
  -2  -4  11   92.84    4.66
  -2  -4  11   86.57    7.93
  -2  -4  11   97.58    4.92
   2  -4 -11   87.53    7.27
  -2  -4  11   99.64    4.55
  -2  -4  11   99.76    5.20
  -2  -4  11   92.93    6.32
  -2  -4  11   89.84    5.09
  -2  -4  11  101.43    5.06
  -2  -4  10  634.91   17.80
  -2  -4  10  604.16   23.51
  -2  -4  10  657.96   19.28
  -2  -4  10  640.71   20.49
  -2  -4  10  654.52   18.01
  -2  -4  10  594.15   21.87
  -2  -4  10  655.31   18.53
  -2  -4  10  645.27   17.38
  -2  -4  10  654.57   18.23
   2  -4 -10  605.55   22.22
  -2  -4  10  640.22   17.68
  -2  -4  10  603.00   21.15
  -2  -4   9  191.18    9.55
  -2  -4   9  195.73    7.24
  -2  -4   9  214.65    7.99
   2  -4  -9  192.95   10.30
  -2  -4   9  198.26    9.22
  -2  -4   9  195.33    7.21
  -2  -4   9  189.09   10.56
  -2  -4   9  210.21    7.53
  -2  -4   9  196.87    7.52
  -2  -4   9  206.97   11.43
  -2  -4   8   87.93    4.13
  -2  -4   8   65.82    5.90
  -2  -4   8   84.77    4.00
  -2  -4   8   85.16    6.68
  -2  -4   8   82.82    5.55
  -2  -4   8   78.14    4.31
  -2  -4   8   82.58    4.11
   2  -4  -8   92.78    6.32
  -2  -4   8   84.04    5.53
  -2  -4   8   85.06    3.89
  -2  -4   8   89.54    3.98
  -2  -4   8   88.84    4.30
  -2  -4   8   88.97    4.08
  -2  -4   7    1.13    0.84
  -2  -4   7    0.34    1.49
  -2  -4   7   -0.31    1.23
  -2  -4   7    0.79    1.73
  -2  -4   7    1.97    1.42
  -2  -4   7    1.41    0.93
   2  -4  -7    0.26    1.18
  -2  -4   7    0.99    0.81
  -2  -4   7    0.22    1.49
  -2  -4   6  120.19    5.98
  -2  -4   6  113.60    7.12
  -2  -4   6  110.21    6.60
   2  -4  -6  117.10    6.31
  -2  -4   6  120.31    7.79
  -2  -4   5  203.76   10.11
  -2  -4   5  209.13    7.96
  -2  -4   5  198.03    8.63
  -2  -4   5  207.32    8.22
  -2  -4   5  200.70    9.38
   2  -4  -5  208.69    8.34
  -2  -4   4  543.63   18.11
  -2  -4   4  525.86   15.69
  -2  -4   4  530.03   15.17
  -2  -4   4  537.25   17.09
   2  -4  -4  526.25   15.38
  -2  -4   4  539.25   15.92
   2  -4  -3   51.10    2.31
  -2  -4   3   52.25    3.98
   2  -4  -3   46.54    2.90
  -2  -4   3   51.03    3.54
  -2  -4   3   45.07    3.08
  -2  -4   3   51.30    3.15
  -2  -4   2 1499.78   36.48
   2  -4  -2 1468.16   35.80
  -2  -4   2 1481.88   38.29
  -2  -4   2 1532.06   37.29
  -2  -4   1  629.46   16.20
  -2  -4   1  637.19   18.49
  -2  -4   1  670.25   17.07
  -2  -4   1  688.28   17.77
   2  -4  -1  678.27   17.47
   2  -4  -1  617.34   15.88
   2  -4   0  836.17   20.78
  -2  -4   0  872.37   21.28
   2  -4   0  909.86   23.22
   2  -4   0  948.07   23.48
   2  -4   1 1113.42   27.56
  -2  -4  -1 1067.42   25.34
   2  -4   1 1024.61   26.52
   2  -4   1  986.98   24.67
   2  -4   2  567.31   15.17
  -2  -4  -2  561.48   15.61
   2  -4   2  606.87   17.66
   2  -4   2  585.40   16.25
   2  -4   3  467.11   13.74
  -2  -4  -3  466.03   14.21
   2  -4   3  460.01   13.82
   2  -4   3  501.10   14.91
   2  -4   3  509.67   14.53
   2  -4   3  529.74   16.11
   2  -4   4  620.85   17.77
   2  -4   4  580.94   17.42
   2  -4   4  670.99   19.83
   2  -4   4  648.43   18.21
   2  -4   4  598.46   17.77
   2  -4   5  282.21   10.14
   2  -4   5  247.15    9.85
   2  -4   5  280.60   10.25
   2  -4   5  260.06   10.32
   2  -4   6   42.28    3.61
   2  -4   6   41.42    3.38
   2  -4   6   35.40    3.54
   2  -4   6   39.41    3.63
   2  -4   6   40.21    2.71
   2  -4   6   41.69    4.25
   2  -4   6   42.48    2.61
   2  -4   6   40.98    3.90
   2  -4   7   17.11    1.87
   2  -4   7   17.88    1.89
   2  -4   7   17.02    1.97
   2  -4   7   19.23    2.72
   2  -4   7   21.06    2.13
   2  -4   7   18.38    2.74
   2  -4   7   20.64    1.96
   2  -4   7   19.79    2.12
   2  -4   7   16.26    2.71
   2  -4   7   17.24    2.31
   2  -4   7   19.96    3.08
   2  -4   7   20.97    2.06
   2  -4   7   18.56    2.06
   2  -4   7   17.81    1.88
   2  -4   7   17.34    2.90
   2  -4   8   60.21    3.77
   2  -4   8   64.77    3.74
   2  -4   8   63.32    5.51
   2  -4   8   56.57    5.19
   2  -4   8   66.99    3.89
   2  -4   8   64.79    3.98
   2  -4   8   61.98    3.59
   2  -4   8   66.39    5.01
   2  -4   8   59.29    3.85
   2  -4   8   61.82    3.87
   2  -4   8   67.12    3.94
   2  -4   8   67.08    4.33
   2  -4   8   61.37    5.15
   2  -4   8   72.91    4.08
   2  -4   8   66.25    3.83
   2  -4   8   59.32    5.53
  -2  -4  -8   60.01    5.15
   2  -4   9   94.17    4.85
   2  -4   9   82.10    4.53
   2  -4   9   74.28    4.15
   2  -4   9   79.41    4.68
   2  -4   9   79.95    4.72
   2  -4   9   86.23    4.65
   2  -4   9   82.90    6.26
   2  -4   9   84.01    4.72
  -2  -4  -9   67.17    5.79
   2  -4   9   84.49    6.44
   2  -4   9   76.22    5.68
   2  -4   9   79.23    4.43
   2  -4   9   76.70    6.80
   2  -4   9   89.15    4.83
   2  -4  10   42.18    3.43
  -2  -4 -10   36.74    4.45
   2  -4  10   45.77    4.61
   2  -4  10   45.08    3.54
   2  -4  10   38.79    5.07
   2  -4  10   42.25    3.47
   2  -4  10   45.06    3.60
   2  -4  10   43.45    3.24
   2  -4  10   40.99    3.41
   2  -4  10   47.26    3.18
   2  -4  10   41.02    4.52
   2  -4  10   41.70    3.13
   2  -4  10   38.26    3.38
   2  -4  10   45.94    3.38
   2  -4  10   45.72    2.65
   2  -4  10   40.38    3.22
   2  -4  10   42.29    3.48
   2  -4  11   37.80    3.30
   2  -4  11   30.02    2.94
   2  -4  11   31.19    3.88
   2  -4  11   32.44    3.13
   2  -4  11   31.55    2.77
   2  -4  11   32.08    4.79
   2  -4  11   30.98    2.64
   2  -4  11   30.49    2.95
   2  -4  11   38.89    3.45
   2  -4  11   29.55    3.71
   2  -4  11   32.71    2.88
   2  -4  11   34.46    3.10
   2  -4  12   62.86    4.02
   2  -4  12   68.49    3.96
   2  -4  12   72.41    4.10
   2  -4  12   70.70    4.40
   2  -4  12   74.97    4.36
   2  -4  12   67.45    3.75
   2  -4  13   78.78    4.34
   2  -4  13   74.49    4.10
   2  -4  13   71.26    3.82
   2  -4  13   75.42    3.86
   2  -4  13   80.28    4.22
   2  -4  14   57.95    3.23
   2  -4  14   69.58    3.81
   2  -4  15   45.41    2.58
   2  -4  15   47.16    2.56
  -2  -3  16   60.07    2.99
  -2  -3  16   57.31    2.84
  -2  -3  15  280.25    9.29
  -2  -3  15  288.17    9.31
   2  -3 -15  275.60    9.08
  -2  -3  15  263.99    8.46
  -2  -3  14   11.83    1.80
  -2  -3  14   11.19    2.00
  -2  -3  14    9.35    1.60
  -2  -3  13   47.93    2.96
  -2  -3  13   49.53    3.28
  -2  -3  13   48.42    3.54
  -2  -3  13   51.36    3.86
  -2  -3  13   49.78    3.31
  -2  -3  13   49.49    3.57
  -2  -3  13   45.38    2.77
   2  -3 -12  273.92   14.37
  -2  -3  12  289.54   10.17
  -2  -3  12  263.38   11.58
  -2  -3  12  301.37   10.74
  -2  -3  12  294.98    9.69
  -2  -3  12  302.28   10.36
  -2  -3  12  290.41   13.59
  -2  -3  12  275.19   15.17
  -2  -3  12  295.11   10.45
  -2  -3  12  286.70   10.16
  -2  -3  12  293.37    9.19
  -2  -3  12  293.14   10.09
  -2  -3  12  279.47    9.59
  -2  -3  11   26.27    3.05
  -2  -3  11   21.97    2.56
  -2  -3  11   21.41    3.16
  -2  -3  11   21.04    2.27
  -2  -3  11   26.00    4.62
  -2  -3  11   26.77    3.90
  -2  -3  11   25.15    2.85
  -2  -3  11   22.79    2.27
  -2  -3  11   21.49    2.64
   2  -3 -11   21.43    3.97
  -2  -3  11   23.58    2.50
  -2  -3  11   18.50    1.98
  -2  -3  11   25.75    2.69
  -2  -3  10  149.12    6.29
  -2  -3  10  147.79    7.07
  -2  -3  10  149.38    6.28
  -2  -3  10  139.66    9.96
   2  -3 -10  154.90    9.72
  -2  -3  10  144.12    6.36
  -2  -3  10  152.75    8.55
  -2  -3  10  142.03    8.38
  -2  -3  10  149.20    6.50
  -2  -3  10  139.39    7.02
  -2  -3  10  153.96    6.80
  -2  -3  10  150.20    6.14
  -2  -3  10  157.04    6.00
  -2  -3  10  151.42    7.80
  -2  -3   9   88.27    4.06
  -2  -3   9   76.69    4.04
  -2  -3   9   76.69    4.81
  -2  -3   9   99.11    7.70
  -2  -3   9   85.69    4.39
  -2  -3   9   86.82    5.54
  -2  -3   9   81.46    6.16
  -2  -3   9   90.19    4.70
  -2  -3   9   81.55    4.21
   2  -3  -9   76.31    6.34
  -2  -3   9   89.63    5.95
  -2  -3   9   86.28    4.17
  -2  -3   8  152.18    5.63
  -2  -3   8  159.68    9.36
  -2  -3   8  161.57    7.71
  -2  -3   8  157.33    7.39
  -2  -3   8  150.74    5.83
   2  -3  -8  153.07    8.54
  -2  -3   8  149.97    5.73
  -2  -3   8  139.49    8.04
  -2  -3   8  147.45    6.04
  -2  -3   8  144.66    5.52
  -2  -3   7  598.87   20.08
  -2  -3   7  564.01   17.15
  -2  -3   7  569.94   15.19
  -2  -3   7  572.59   14.93
   2  -3  -7  590.11   18.90
  -2  -3   7  573.97   19.66
  -2  -3   7  598.79   17.59
  -2  -3   7  568.02   15.08
  -2  -3   6   55.61    4.73
  -2  -3   6   63.35    3.99
  -2  -3   6   65.66    5.11
   2  -3  -6   58.60    4.36
  -2  -3   6   64.33    5.35
  -2  -3   5 1108.64   31.38
  -2  -3   5 1137.34   30.60
  -2  -3   5 1130.28   30.47
   2  -3  -5 1101.51   29.55
  -2  -3   5 1130.00   28.34
  -2  -3   4  519.94   14.35
  -2  -3   4  508.58   16.86
  -2  -3   4  515.08   15.88
   2  -3  -4  524.26   15.25
  -2  -3   4  525.26   14.69
  -2  -3   4  520.84   16.25
  -2  -3   3 1765.95   41.96
  -2  -3   3 1783.49   43.65
  -2  -3   3 1850.63   41.53
   2  -3  -3 1724.83   39.99
   2  -3  -3 1773.67   42.24
  -2  -3   2 1838.45   42.98
  -2  -3   2 1789.70   42.26
  -2  -3   2 1828.92   44.45
   2  -3  -2 1839.47   41.96
   2  -3  -2 1824.73   42.84
  -2  -3   2 1846.24   42.99
  -2  -3   1  447.39   12.18
  -2  -3   1  437.65   12.19
   2  -3  -1  447.10   11.96
  -2  -3   1  420.08   11.57
   2  -3   0  251.18    8.05
   2  -3   0  235.36    7.20
  -2  -3   0  242.74    7.55
   2  -3   0  249.12    8.26
   2  -3   1  566.12   14.96
  -2  -3  -1  576.66   15.41
   2  -3   1  594.66   15.78
   2  -3   1  589.07   16.24
  -2  -3  -2  219.25    7.71
   2  -3   2  232.05    7.55
   2  -3   2  243.18    7.84
   2  -3   2  219.36    7.61
   2  -3   2  240.57    8.60
   2  -3   3  944.99   23.65
   2  -3   3  929.81   24.04
   2  -3   3  912.59   23.68
   2  -3   3  952.50   24.91
   2  -3   3  865.23   23.45
   2  -3   4  465.55   14.45
   2  -3   4  494.17   14.10
   2  -3   4  471.99   14.94
   2  -3   4  483.55   14.26
   2  -3   5  525.35   16.70
   2  -3   5  527.92   16.74
   2  -3   5  526.75   15.75
   2  -3   5  515.54   14.82
   2  -3   5  473.04   15.74
   2  -3   5  521.04   15.15
   2  -3   6  307.38   12.41
   2  -3   6  283.75   11.62
   2  -3   6  311.40   10.80
   2  -3   6  316.18   12.10
   2  -3   6  313.71   10.18
   2  -3   6  321.52    9.43
   2  -3   6  316.05   11.55
   2  -3   6  318.12    9.54
   2  -3   7  550.75   14.53
   2  -3   7  534.13   17.50
   2  -3   7  546.52   16.54
   2  -3   7  509.15   14.81
   2  -3   7  531.38   15.17
   2  -3   7  489.03   17.67
   2  -3   7  539.85   14.59
   2  -3   7  503.88   14.77
   2  -3   7  535.20   14.82
   2  -3   7  518.50   17.54
   2  -3   7  516.97   18.59
   2  -3   7  538.68   14.43
   2  -3   7  524.55   14.69
   2  -3   7  521.97   14.53
   2  -3   7  536.14   14.70
   2  -3   7  516.06   14.43
   2  -3   8    6.04    1.35
   2  -3   8    5.06    1.45
   2  -3   8    9.27    1.61
   2  -3   8    6.63    1.59
   2  -3   8    7.60    1.38
   2  -3   8    6.14    1.43
   2  -3   8    6.29    2.03
   2  -3   8    6.51    1.40
   2  -3   8    6.87    1.41
   2  -3   8    4.70    1.68
   2  -3   8    5.46    1.42
   2  -3   8    9.01    1.60
   2  -3   8    5.69    2.17
   2  -3   8    8.10    1.59
   2  -3   8    7.14    2.02
   2  -3   8    6.27    2.12
   2  -3   8    9.96    1.58
   2  -3   9  215.56   10.05
   2  -3   9  204.84    7.50
   2  -3   9  201.38   10.33
   2  -3   9  203.67    7.70
   2  -3   9  201.10    8.17
   2  -3   9  187.54    7.59
   2  -3   9  186.29   10.52
   2  -3   9  197.86    7.61
   2  -3   9  207.74    9.52
   2  -3   9  211.95    7.58
  -2  -3  -9  193.84   10.61
   2  -3   9  195.95    7.58
   2  -3   9  208.41    7.99
   2  -3   9  203.36    8.06
   2  -3   9  200.88    7.06
   2  -3   9  194.18    7.78
   2  -3   9  197.70    7.82
   2  -3   9  201.95   11.40
   2  -3   9  201.82    7.62
  -2  -3 -10  171.58   10.35
   2  -3  10  190.98    7.39
   2  -3  10  183.90    7.56
   2  -3  10  173.77    7.35
   2  -3  10  190.13    7.90
   2  -3  10  179.07    9.22
   2  -3  10  181.64   11.34
   2  -3  10  181.00    9.24
   2  -3  10  173.37    7.33
   2  -3  10  167.64    7.54
   2  -3  10  187.45    7.27
   2  -3  10  196.49    8.21
   2  -3  10  192.22    7.14
   2  -3  10  176.45    7.62
   2  -3  10  177.81    6.74
   2  -3  10  180.01    7.27
   2  -3  11   24.97    2.66
   2  -3  11   33.38    3.06
   2  -3  11   22.57    2.58
   2  -3  11   25.43    2.65
   2  -3  11   18.77    2.21
   2  -3  11   21.85    3.34
   2  -3  11   16.34    2.03
  -2  -3 -11   19.68    3.72
   2  -3  11   23.02    4.23
   2  -3  11   19.91    2.76
   2  -3  11   15.76    2.13
   2  -3  12   32.36    2.95
   2  -3  12   40.15    3.61
   2  -3  12   38.29    3.11
   2  -3  12   28.18    2.75
   2  -3  12   34.73    2.89
   2  -3  12   37.47    2.93
   2  -3  12   37.53    2.82
   2  -3  13    7.77    1.52
   2  -3  13    6.93    1.56
   2  -3  13    8.97    1.92
   2  -3  13    6.16    1.59
   2  -3  13    6.08    1.47
   2  -3  14   82.83    4.04
   2  -3  14   90.35    4.64
   2  -3  14   90.49    4.68
   2  -3  15   65.55    3.43
   2  -3  15   65.96    3.33
  -2  -2  16   61.78    3.25
   2  -2 -16   55.61    3.17
  -2  -2  16   55.71    3.16
  -2  -2  15    1.96    1.34
  -2  -2  15    1.79    1.36
  -2  -2  15    0.25    1.08
  -2  -2  14   99.46    5.12
  -2  -2  14  112.25    5.68
  -2  -2  14   98.99    4.51
  -2  -2  13  160.39    6.42
  -2  -2  13  166.44    7.16
  -2  -2  13  170.50    7.68
  -2  -2  13  162.37    6.82
  -2  -2  12  679.52   18.27
  -2  -2  12  684.47   19.95
  -2  -2  12  646.29   19.01
  -2  -2  12  650.25   26.14
  -2  -2  12  636.58   20.89
  -2  -2  12  686.10   18.85
   2  -2 -12  653.66   25.06
  -2  -2  12  645.00   19.39
  -2  -2  12  635.71   17.58
  -2  -2  12  677.06   17.79
  -2  -2  12  687.67   19.19
  -2  -2  12  682.84   18.36
  -2  -2  11   72.10    4.23
  -2  -2  11   67.68    4.72
  -2  -2  11   69.80    3.89
  -2  -2  11   76.20    4.73
  -2  -2  11   65.46    5.08
   2  -2 -11   69.95    6.79
  -2  -2  11   72.19    3.73
  -2  -2  11   65.31    7.07
  -2  -2  11   76.22    4.49
  -2  -2  11   67.10    4.22
  -2  -2  11   76.21    4.04
  -2  -2  11   75.15    4.45
  -2  -2  10   51.62    3.42
  -2  -2  10   50.01    3.81
  -2  -2  10   45.81    2.88
  -2  -2  10   52.75    3.19
  -2  -2  10   46.12    5.77
  -2  -2  10   49.70    4.03
  -2  -2  10   51.43    3.71
  -2  -2  10   55.78    4.42
  -2  -2  10   50.51    4.79
  -2  -2  10   50.86    3.50
  -2  -2  10   55.03    3.30
   2  -2 -10   62.43    6.07
  -2  -2  10   48.00    3.35
  -2  -2  10   49.54    3.30
   2  -2  -9  259.53   12.46
  -2  -2   9  262.93    8.64
  -2  -2   9  253.42    8.59
  -2  -2   9  261.16    8.24
  -2  -2   9  279.80   10.49
  -2  -2   9  275.84    9.27
  -2  -2   9  246.76    9.61
  -2  -2   9  252.61   10.72
  -2  -2   9  247.89   10.95
  -2  -2   9  253.74    8.72
  -2  -2   9  256.48    8.43
  -2  -2   8  229.74    7.57
  -2  -2   8  264.40   12.35
  -2  -2   8  252.95    9.45
  -2  -2   8  223.10    7.44
  -2  -2   8  244.82    9.91
  -2  -2   8  239.26    7.86
  -2  -2   8  229.89   10.00
  -2  -2   8  237.51    7.72
   2  -2  -8  248.68   11.15
  -2  -2   8  231.49    7.36
   2  -2  -7  230.78   10.17
  -2  -2   7  235.38   10.61
  -2  -2   7  234.63    8.80
  -2  -2   7  236.94   11.17
  -2  -2   7  229.79    9.09
  -2  -2   7  251.08   11.17
  -2  -2   6  267.49    9.17
   2  -2  -6  257.24   10.20
  -2  -2   6  270.76    9.32
  -2  -2   6  261.78   11.12
  -2  -2   6  262.74   10.85
  -2  -2   5 1394.17   36.86
   2  -2  -5 1403.23   35.70
  -2  -2   5 1431.68   34.38
  -2  -2   5 1407.48   36.42
  -2  -2   4  770.53   19.52
  -2  -2   4  754.88   19.71
  -2  -2   4  757.73   21.37
   2  -2  -4  795.63   20.84
  -2  -2   3  760.93   20.55
  -2  -2   3  742.52   18.59
   2  -2  -3  773.68   19.78
  -2  -2   3  740.59   18.96
  -2  -2   3  745.84   19.85
  -2  -2   2 1521.30   36.86
   2  -2  -2 1591.08   36.80
  -2  -2   2 1542.23   36.12
  -2  -2   2 1538.43   37.65
  -2  -2   2 1547.12   35.62
   2  -2  -2 1545.98   35.37
  -2  -2   1  448.71   12.33
   2  -2  -1  439.39   11.57
  -2  -2   1  445.75   11.07
  -2  -2   1  459.92   11.65
   2  -2  -1  462.47   12.17
   2  -2   0 1385.34   32.35
  -2  -2   0 1423.12   32.68
  -2  -2   0 1318.56   30.91
  -2  -2   0 1380.48   31.54
   2  -2   0 1426.01   32.71
   2  -2   1 1563.65   36.94
  -2  -2  -1 1481.61   37.20
   2  -2   1 1637.14   37.09
  -2  -2  -1 1568.42   35.66
   2  -2   1 1622.09   37.42
   2  -2   2  346.69   10.47
   2  -2   2  334.21   10.17
   2  -2   2  341.59   10.52
  -2  -2  -2  338.94    8.26
   2  -2   2  373.49   10.21
   2  -2   3  184.41    7.00
   2  -2   3  191.02    6.52
   2  -2   3  202.38    6.91
   2  -2   3  185.21    7.34
   2  -2   4  601.40   17.04
   2  -2   4  557.77   16.82
   2  -2   4  592.33   17.54
   2  -2   4  609.42   16.57
   2  -2   4  586.35   15.81
   2  -2   5  423.52   14.09
   2  -2   5  442.80   12.79
   2  -2   5  432.74   13.63
   2  -2   5  441.94   13.98
   2  -2   5  450.71   14.84
   2  -2   5  431.14   12.07
   2  -2   6  508.78   15.91
   2  -2   6  491.51   13.67
   2  -2   6  526.27   14.99
   2  -2   6  519.30   17.38
   2  -2   6  529.21   16.21
   2  -2   7  204.98    7.54
   2  -2   7  216.58    7.38
   2  -2   7  227.06    8.65
   2  -2   7  202.36    9.78
   2  -2   7  206.40    8.98
   2  -2   7  217.75    7.27
   2  -2   7  212.33    9.48
   2  -2   7  212.09    7.30
   2  -2   7  230.02   10.78
   2  -2   7  216.94    6.99
   2  -2   7  212.33    7.11
   2  -2   8  215.41   10.71
   2  -2   8  231.20    7.67
   2  -2   8  215.20    7.71
   2  -2   8  223.90    9.59
   2  -2   8  216.60    8.31
   2  -2   8  228.00   11.48
   2  -2   8  211.56    7.77
   2  -2   8  215.37    7.65
   2  -2   8  227.54    7.74
   2  -2   8  225.26   10.48
   2  -2   8  239.29    9.51
   2  -2   8  232.99    8.27
   2  -2   8  221.43    7.93
   2  -2   8  216.50    8.18
   2  -2   8  225.16    7.97
   2  -2   8  221.02    7.90
   2  -2   8  224.05    7.19
   2  -2   9   35.17    2.80
   2  -2   9   34.00    3.04
   2  -2   9   33.82    2.84
   2  -2   9   39.05    2.97
   2  -2   9   35.63    2.99
   2  -2   9   38.99    3.09
   2  -2   9   35.19    4.77
   2  -2   9   33.19    3.49
   2  -2   9   26.31    3.92
   2  -2   9   38.95    2.79
   2  -2   9   36.94    3.22
   2  -2   9   35.15    2.91
   2  -2   9   33.68    3.62
   2  -2   9   36.25    2.61
   2  -2   9   36.08    2.76
   2  -2   9   35.74    2.54
   2  -2   9   38.94    2.88
   2  -2  10   31.32    2.82
   2  -2  10   36.52    2.77
   2  -2  10   33.25    3.08
   2  -2  10   36.61    3.03
   2  -2  10   35.05    5.09
   2  -2  10   40.56    3.89
   2  -2  10   35.64    2.98
   2  -2  10   35.46    3.39
   2  -2  10   36.48    3.34
   2  -2  10   38.44    3.33
  -2  -2 -10   33.08    4.55
   2  -2  10   30.33    4.39
   2  -2  10   37.88    2.95
   2  -2  10   31.67    2.80
   2  -2  10   36.99    2.72
   2  -2  10   32.04    3.77
   2  -2  11  208.00    7.91
   2  -2  11  214.49    8.87
   2  -2  11  210.26    8.11
   2  -2  11  204.55   10.29
   2  -2  11  207.23    8.08
  -2  -2 -11  210.72   12.16
   2  -2  11  213.32    8.54
   2  -2  11  207.23   12.71
   2  -2  11  202.36    8.86
   2  -2  11  203.73    7.66
   2  -2  11  211.55    7.99
   2  -2  11  208.13    7.56
   2  -2  12  105.05    5.93
   2  -2  12   87.47    4.76
   2  -2  12   96.85    5.01
  -2  -2 -12   90.46    7.90
   2  -2  12   89.42    8.32
   2  -2  12  102.53    5.05
   2  -2  12   86.91    5.09
   2  -2  12   92.66    4.66
   2  -2  12   94.60    4.82
   2  -2  12   84.38    6.48
   2  -2  13  118.08    5.77
   2  -2  13  139.39    6.58
   2  -2  13  118.78    5.46
   2  -2  13  124.26    6.39
   2  -2  13  119.96    5.41
   2  -2  14    8.78    1.88
   2  -2  14    8.57    1.88
   2  -2  14    7.06    1.45
   2  -2  15  223.79    7.49
   2  -2  15  227.46    7.76
   2  -2  16    4.24    0.94
  -2  -1  17   12.27    1.27
  -2  -1  17   12.48    1.30
   2  -1 -17   14.11    1.34
  -2  -1  16   67.36    3.62
  -2  -1  16   69.92    3.78
  -2  -1  16   65.10    3.29
   2  -1 -16   64.76    3.65
  -2  -1  15  110.45    5.33
  -2  -1  15   99.35    5.35
  -2  -1  15   96.61    4.79
  -2  -1  14   41.97    3.37
  -2  -1  14   39.67    3.46
  -2  -1  13   75.11    4.82
  -2  -1  13   73.44    7.86
   2  -1 -13   76.60    7.61
  -2  -1  13   70.48    6.56
  -2  -1  13   76.01    4.07
  -2  -1  13   79.37    4.81
  -2  -1  12   84.33    5.22
  -2  -1  12   81.90    8.29
  -2  -1  12   84.96    4.67
  -2  -1  12   92.07    5.18
  -2  -1  12   88.08    5.29
  -2  -1  12   83.07    6.95
  -2  -1  12   92.23    4.27
  -2  -1  12   83.20    5.94
  -2  -1  12   82.82    4.44
   2  -1 -12   76.38    7.48
   2  -1 -11   87.13    7.75
  -2  -1  11   96.34    4.40
  -2  -1  11  101.11    5.27
  -2  -1  11   97.55    4.93
  -2  -1  11  105.18    8.91
  -2  -1  11   90.60    5.80
  -2  -1  11   97.19    5.39
  -2  -1  11   99.27    4.76
  -2  -1  11   99.36    6.23
  -2  -1  11   98.52    4.69
  -2  -1  11   91.15    5.43
  -2  -1  10   33.93    3.06
  -2  -1  10   32.17    2.45
   2  -1 -10   31.91    4.49
  -2  -1  10   34.37    3.00
  -2  -1  10   37.81    3.62
  -2  -1  10   33.40    2.99
  -2  -1  10   32.52    3.32
  -2  -1  10   29.50    2.25
  -2  -1  10   29.64    2.59
  -2  -1  10   33.80    2.90
  -2  -1  10   34.08    2.54
  -2  -1  10   27.82    4.59
  -2  -1   9  233.71    8.55
  -2  -1   9  228.83    8.32
  -2  -1   9  221.40    7.44
  -2  -1   9  224.64    7.27
  -2  -1   9  251.46   10.59
  -2  -1   9  245.85   12.66
  -2  -1   9  223.37    7.52
   2  -1  -9  230.74   11.56
  -2  -1   9  247.64    8.39
  -2  -1   9  226.00    7.98
  -2  -1   9  220.60    8.93
  -2  -1   9  232.53    9.31
  -2  -1   9  227.35    7.82
  -2  -1   9  239.44    9.09
  -2  -1   9  232.40    7.77
   2  -1  -8 2363.59   59.08
  -2  -1   8 2443.68   61.03
  -2  -1   8 2320.37   53.91
  -2  -1   8 2119.18   55.65
  -2  -1   8 2359.11   55.79
  -2  -1   8 2328.66   53.78
  -2  -1   8 2400.33   57.10
  -2  -1   8 2341.71   53.42
  -2  -1   8 2303.72   53.54
  -2  -1   8 2305.10   53.26
   2  -1  -7  224.17    9.95
  -2  -1   7  235.29    8.40
  -2  -1   7  234.25    8.99
  -2  -1   7  215.84   10.01
  -2  -1   7  219.15   10.70
  -2  -1   6   11.51    1.78
  -2  -1   6   10.74    2.24
   2  -1  -6    8.14    1.89
  -2  -1   6   11.97    1.65
  -2  -1   6   13.58    2.59
  -2  -1   5  377.38   13.02
  -2  -1   5  409.20   11.66
   2  -1  -5  384.80   12.65
   2  -1  -4 1382.32   34.43
  -2  -1   4 1402.51   33.18
  -2  -1   3 2800.93   64.13
  -2  -1   3 2873.87   64.03
   2  -1  -3 2853.00   65.39
  -2  -1   3 2710.01   65.67
  -2  -1   3 2890.14   65.73
   2  -1  -2 1329.53   31.71
  -2  -1   2 1301.31   30.59
  -2  -1   2 1327.43   31.92
  -2  -1   2 1316.07   30.28
  -2  -1   2 1335.38   32.14
  -2  -1   1  904.81   20.46
   2  -1  -1  936.11   22.10
  -2  -1   1  904.21   22.20
  -2  -1   1  869.77   20.88
   2  -1  -1  878.53   21.10
  -2  -1   0  713.49   16.76
  -2  -1   0  749.09   18.42
   2  -1   0  726.03   17.62
   2  -1   1 3915.91   85.72
   2  -1   1 3817.88   85.20
  -2  -1  -1 3706.30   85.93
   2  -1   1 3860.53   85.90
  -2  -1  -1 3768.41   83.60
   2  -1   1 3770.16   85.32
   2  -1   2 2941.75   67.67
   2  -1   2 2957.52   67.09
   2  -1   2 2915.69   67.96
   2  -1   2 2959.82   66.33
   2  -1   3 8257.29  183.42
   2  -1   3 7915.32  182.73
   2  -1   3 8312.08  183.88
   2  -1   3 8257.76  182.77
   2  -1   3 8242.23  181.62
   2  -1   4  217.43    8.37
   2  -1   4  236.76    8.94
   2  -1   4  224.30    6.39
   2  -1   4  222.57    7.81
   2  -1   4  227.99    8.09
   2  -1   4  222.83    7.06
   2  -1   5  268.59    8.60
   2  -1   5  270.81    7.59
   2  -1   5  288.22   10.84
   2  -1   5  280.44    9.44
   2  -1   5  286.40    9.94
   2  -1   5  262.58   10.18
   2  -1   6 1017.73   28.54
   2  -1   6  977.94   26.81
   2  -1   6 1025.16   26.23
   2  -1   6 1053.13   29.44
   2  -1   6 1034.65   24.54
   2  -1   6 1071.97   28.19
   2  -1   7  110.86    5.06
   2  -1   7  113.28    5.77
   2  -1   7  111.80    4.61
   2  -1   7  109.18    4.57
   2  -1   7  113.66    6.90
   2  -1   7  111.38    4.20
   2  -1   7  114.06    5.60
   2  -1   7  111.68    7.26
   2  -1   7  115.57    6.64
   2  -1   7  113.80    4.85
   2  -1   7  115.98    4.70
   2  -1   7  117.22    4.61
   2  -1   8  135.72    5.60
   2  -1   8  128.15    8.07
   2  -1   8  144.93    5.58
   2  -1   8  141.76    6.25
   2  -1   8  138.61    5.36
   2  -1   8  151.18    9.15
   2  -1   8  142.96    5.89
   2  -1   8  152.02    7.06
   2  -1   8  147.40    6.86
   2  -1   8  142.08    5.93
   2  -1   8  137.39    5.21
   2  -1   8  140.36    7.98
   2  -1   8  141.71    6.16
   2  -1   8  139.03    5.96
   2  -1   8  147.72    5.83
   2  -1   8  138.05    5.09
   2  -1   8  140.69    5.59
   2  -1   9   -0.44    1.11
   2  -1   9    0.18    1.28
   2  -1   9    0.55    0.94
   2  -1   9    0.44    1.81
   2  -1   9    0.12    1.00
   2  -1   9   -0.50    1.29
   2  -1   9    0.90    1.09
   2  -1   9   -0.19    1.24
   2  -1   9    0.41    1.08
   2  -1   9    0.32    1.07
   2  -1   9    0.22    0.96
   2  -1   9    1.11    1.17
   2  -1   9    0.69    0.83
   2  -1   9   -0.39    1.54
   2  -1   9   -0.22    1.00
   2  -1   9    0.68    1.03
   2  -1  10  237.25    8.60
   2  -1  10  243.43    9.28
   2  -1  10  231.20    9.47
   2  -1  10  225.73   12.33
   2  -1  10  231.24    8.02
   2  -1  10  257.31   11.05
   2  -1  10  239.17    8.39
   2  -1  10  228.04    8.86
   2  -1  10  235.37   13.26
  -2  -1 -10  251.13   12.99
   2  -1  10  233.29    8.14
   2  -1  10  249.62    8.69
   2  -1  10  249.12    9.61
   2  -1  11  146.18    7.22
   2  -1  11  151.71    6.54
   2  -1  11  143.50    6.74
   2  -1  11  148.74   10.72
   2  -1  11  158.62    6.56
   2  -1  11  136.74    7.11
   2  -1  11  152.71    6.71
   2  -1  11  151.23    8.64
   2  -1  11  154.74    6.43
   2  -1  11  142.35    6.97
   2  -1  11  152.53    6.19
  -2  -1 -11  151.84   10.19
   2  -1  12  205.34    7.49
   2  -1  12  199.92    8.47
  -2  -1 -12  185.41   11.71
   2  -1  12  202.18    8.20
   2  -1  12  202.04   12.79
   2  -1  12  197.28    7.80
   2  -1  12  202.28    7.69
   2  -1  12  193.46    8.74
   2  -1  13   18.95    2.39
   2  -1  13   14.16    2.34
   2  -1  13   18.72    2.20
   2  -1  13   19.61    2.82
   2  -1  14   24.04    2.79
   2  -1  14   23.55    2.52
   2  -1  14   17.49    2.10
   2  -1  15    2.87    1.23
   2  -1  15    4.50    1.44
  -2   0  17   43.91    2.38
   2   0 -17   42.95    2.36
  -2   0  17   38.66    2.19
  -2   0  16   26.39    2.18
  -2   0  16   31.22    2.58
  -2   0  16   27.64    2.40
   2   0 -16   28.18    2.44
  -2   0  15    8.59    1.92
  -2   0  15   10.53    1.86
  -2   0  15    8.62    2.07
  -2   0  14    1.07    1.44
  -2   0  14   -0.38    1.53
  -2   0  13    5.35    2.85
  -2   0  13   11.03    2.35
  -2   0  13    7.89    2.01
   2   0 -13    9.53    3.03
   2   0 -12   32.88    4.90
  -2   0  12   29.11    3.09
  -2   0  12   28.46    4.82
  -2   0  12   29.43    3.05
  -2   0  12   27.30    4.23
  -2   0  12   27.68    3.16
  -2   0  12   26.38    2.46
  -2   0  11   13.73    1.75
  -2   0  11   16.34    2.36
   2   0 -11   20.23    3.86
  -2   0  11   14.85    2.62
  -2   0  11   16.14    3.93
  -2   0  11   13.91    2.19
  -2   0  11   15.56    2.24
  -2   0  11   17.25    2.55
  -2   0  11   16.28    2.81
  -2   0  11   14.66    3.16
  -2   0  11   13.62    1.89
  -2   0  11   13.00    1.80
  -2   0  10  172.49    7.31
  -2   0  10  173.10   11.14
  -2   0  10  185.33    6.76
  -2   0  10  174.13    7.17
   2   0 -10  185.12   10.74
  -2   0  10  181.26    7.50
  -2   0  10  168.87    7.88
  -2   0  10  172.15    6.31
  -2   0  10  176.33    6.45
  -2   0  10  174.06    8.38
  -2   0   9    7.87    1.57
  -2   0   9    9.13    2.79
  -2   0   9    6.67    1.15
  -2   0   9    5.96    1.41
  -2   0   9    5.76    1.28
  -2   0   9    5.72    1.62
   2   0  -9    6.54    2.30
  -2   0   9    5.45    1.42
  -2   0   9    5.53    1.19
  -2   0   9    6.14    1.68
  -2   0   9    6.55    1.75
   2   0  -8  684.71   22.00
  -2   0   8  692.25   23.33
  -2   0   8  650.35   17.12
  -2   0   8  668.94   17.76
  -2   0   8  698.63   18.40
  -2   0   8  684.39   19.31
  -2   0   8  699.16   20.49
  -2   0   7  273.87    8.76
   2   0  -7  291.71   11.51
  -2   0   7  264.93    7.91
  -2   0   7  290.39   12.52
  -2   0   7  299.89   10.36
  -2   0   7  276.83    9.47
   2   0  -6  949.60   25.92
  -2   0   6  942.82   23.85
  -2   0   6  928.80   25.57
  -2   0   6  956.75   24.51
  -2   0   6  911.97   25.36
  -2   0   6  897.59   26.87
  -2   0   5  701.85   19.73
   2   0  -5  751.75   20.12
  -2   0   5  702.93   18.75
  -2   0   5  697.30   18.35
  -2   0   5  723.97   19.86
  -2   0   4 2014.41   47.91
   2   0  -4 2076.98   48.15
  -2   0   4 1967.91   46.73
  -2   0   3 5165.89  117.94
  -2   0   3 5140.96  116.40
  -2   0   3 5369.42  117.59
   2   0  -3 5256.78  117.60
  -2   0   3 5179.44  116.27
  -2   0   2 1646.86   40.44
  -2   0   2 1772.79   40.81
  -2   0   2 1718.10   39.46
  -2   0   2 1741.07   39.51
   2   0  -2 1744.19   40.65
   2   0  -1  936.10   22.87
  -2   0   1  932.23   23.01
   2   0  -1  941.17   21.76
  -2   0   1  945.02   21.76
  -2   0   1  923.34   21.83
  -2   0   0 4288.65   98.02
   2   0   0 4241.64   98.65
  -2   0   0 4500.41   99.61
   2   0   1  164.57    5.90
   2   0   1  171.73    4.32
  -2   0  -1  165.31    5.98
   2   0   1  163.15    5.73
   2   0   2 8124.74  180.53
   2   0   2 8058.82  180.77
   2   0   3  677.65   18.35
   2   0   3  657.15   17.95
   2   0   3  650.70   15.84
   2   0   3  683.17   17.40
   2   0   3  642.90   16.78
   2   0   4 1922.92   45.94
   2   0   4 1987.26   47.56
   2   0   4 1958.47   43.61
   2   0   4 2028.25   47.05
   2   0   4 1960.17   45.08
   2   0   4 1953.72   48.04
   2   0   5   14.26    0.87
   2   0   5   15.14    1.60
   2   0   5   16.21    1.80
   2   0   5   15.20    2.13
   2   0   5   15.41    2.29
   2   0   5   13.14    2.38
   2   0   6 1640.58   42.36
   2   0   6 1676.01   39.85
   2   0   6 1671.54   39.67
   2   0   6 1604.44   37.09
   2   0   6 1734.23   43.36
   2   0   6 1679.45   41.90
   2   0   7  485.53   13.98
   2   0   7  478.02   17.02
   2   0   7  471.72   13.68
   2   0   7  504.03   17.81
   2   0   7  504.46   16.80
   2   0   7  479.65   14.63
   2   0   7  502.18   14.55
   2   0   7  469.01   13.54
   2   0   8  303.66    9.39
   2   0   8  293.03    9.16
   2   0   8  309.66   10.18
   2   0   8  284.42   10.02
   2   0   8  297.02    9.38
   2   0   8  285.61    8.78
   2   0   8  305.51   10.38
   2   0   8  292.39    9.74
   2   0   8  300.14   10.98
   2   0   8  282.16    8.59
   2   0   8  286.00    9.81
   2   0   8  297.81   13.55
   2   0   8  291.89   12.95
   2   0   8  283.61    8.59
   2   0   9    1.65    1.39
   2   0   9   -0.25    1.21
   2   0   9    1.38    0.99
   2   0   9    0.54    0.93
   2   0   9   -0.89    1.82
   2   0   9   -0.40    1.57
   2   0   9    0.56    1.27
   2   0   9    1.65    0.98
   2   0   9   -0.44    0.94
   2   0   9    0.33    1.21
   2   0   9   -0.17    1.23
   2   0  10   13.00    3.28
   2   0  10    5.50    2.53
   2   0  10   11.07    2.19
   2   0  10    9.48    2.06
  -2   0 -10   13.81    3.14
   2   0  10    9.21    2.04
   2   0  10   14.67    1.98
   2   0  10   12.13    1.75
   2   0  10   12.57    2.30
   2   0  10   16.11    1.87
   2   0  10   14.40    2.73
   2   0  11   86.70    6.51
   2   0  11   92.34    5.39
   2   0  11   97.57    5.61
   2   0  11   83.03    5.38
  -2   0 -11   82.17    7.50
   2   0  11   93.20    5.16
   2   0  11   89.09    8.26
   2   0  11   89.28    4.59
   2   0  11   87.92    5.55
   2   0  11   84.16    5.28
   2   0  12  103.27    5.97
  -2   0 -12  121.88    9.27
   2   0  12  102.83    6.16
   2   0  12   93.40    8.67
   2   0  12  121.42    5.93
   2   0  12  114.18    5.24
   2   0  12  108.46    5.91
   2   0  13    9.93    1.84
   2   0  13    8.32    2.06
   2   0  13   12.97    2.31
   2   0  13    9.16    2.11
   2   0  13    8.75    2.25
   2   0  14  355.50   11.41
   2   0  14  364.91   12.17
   2   0  14  338.57   11.31
   2   0  15   11.69    1.97
   2   0  15   10.37    1.60
  -2   1  17   13.28    1.32
  -2   1  17   12.07    1.28
   2   1 -17   12.20    1.24
  -2   1  16   64.12    3.39
  -2   1  16   62.46    3.63
  -2   1  16   64.08    3.37
   2   1 -16   67.50    3.69
  -2   1  16   64.90    3.57
  -2   1  15   99.07    4.98
  -2   1  15  102.26    5.24
  -2   1  15  103.46    5.47
  -2   1  14   37.59    3.37
  -2   1  14   47.11    3.81
  -2   1  13   75.18    4.91
  -2   1  13   73.95    4.81
   2   1 -13   65.64    7.08
  -2   1  13   69.71    7.73
  -2   1  12   73.33    7.90
  -2   1  12   92.70    5.47
   2   1 -12   90.08    8.01
  -2   1  12   92.64    5.36
  -2   1  11   83.88    6.07
  -2   1  11  101.29    8.79
  -2   1  11   89.02    4.94
  -2   1  11  102.24    5.69
  -2   1  11   96.94    5.33
  -2   1  11   91.59    4.49
   2   1 -11  110.95    8.47
  -2   1  11   94.39    5.35
  -2   1  11   80.98    5.59
  -2   1  10   32.45    3.56
   2   1 -10   32.99    4.58
  -2   1  10   33.87    3.04
  -2   1  10   32.80    2.51
  -2   1  10   27.97    4.64
  -2   1  10   26.77    2.63
  -2   1  10   38.22    3.37
  -2   1  10   31.24    4.06
  -2   1  10   32.32    2.99
  -2   1  10   28.25    2.74
  -2   1  10   31.70    2.46
  -2   1  10   34.69    3.43
  -2   1   9  238.78    7.65
  -2   1   9  226.91    8.26
  -2   1   9  236.97   12.55
  -2   1   9  222.20    8.96
  -2   1   9  213.89    7.39
  -2   1   9  251.86    8.89
  -2   1   9  234.05    8.37
  -2   1   9  233.01    9.72
  -2   1   8 2467.67   55.44
  -2   1   8 2411.83   56.79
  -2   1   8 2350.45   54.63
  -2   1   7  238.37    8.73
  -2   1   7  222.58    7.73
  -2   1   6   13.04    1.86
  -2   1   6   13.92    1.62
  -2   1   6    9.52    0.84
  -2   1   6   11.86    2.01
  -2   1   5  398.24   12.16
  -2   1   5  391.41   11.77
  -2   1   5  412.75   12.29
  -2   1   5  389.11   11.67
   2   1  -4 1371.16   34.34
  -2   1   4 1440.39   33.89
  -2   1   4 1355.39   33.33
  -2   1   4 1403.11   33.67
   2   1  -3 2815.93   66.74
  -2   1   3 2829.73   67.03
  -2   1   3 3001.07   66.43
  -2   1   3 2905.78   66.12
  -2   1   2 1344.42   32.39
  -2   1   2 1318.55   31.51
  -2   1   2 1354.01   31.57
   2   1  -2 1348.68   32.17
   2   1  -1  943.95   22.38
  -2   1   1  941.71   22.50
  -2   1   1  929.13   21.82
   2   1  -1  885.89   20.49
  -2   1   0  728.64   18.74
   2   1   0  752.21   17.49
   2   1   1 3929.21   86.01
   2   1   1 3795.02   86.09
  -2   1  -1 3767.63   86.28
   2   1   1 3748.74   85.17
   2   1   2 2952.46   65.87
   2   1   2 2974.33   64.98
   2   1   2 2869.60   65.19
   2   1   2 2788.23   63.42
   2   1   2 2900.55   65.98
   2   1   3 8189.80  179.10
   2   1   3 8107.84  181.80
   2   1   3 7964.59  181.40
   2   1   3 8043.60  180.07
   2   1   4  223.02    8.79
   2   1   4  232.56    7.28
   2   1   4  219.49    6.78
   2   1   5  276.69   10.27
   2   1   5  294.89    8.92
   2   1   5  272.24   10.78
   2   1   5  281.89    8.77
   2   1   6 1058.63   26.33
   2   1   6 1074.41   26.75
   2   1   7  117.58    5.22
   2   1   7  122.48    5.85
   2   1   7  115.18    5.14
   2   1   7  107.93    4.99
   2   1   7  105.60    7.11
   2   1   7  121.51    5.15
   2   1   8  144.00    8.94
   2   1   8  145.82    6.25
   2   1   8  139.86    6.94
  -2   1  -8  129.09    5.37
   2   1   8  144.19    6.12
   2   1   8  135.41    5.09
   2   1   8  133.91    6.12
   2   1   9   -0.37    1.34
   2   1   9   -0.52    1.24
   2   1   9    0.88    1.87
   2   1   9    0.17    1.17
   2   1   9   -0.56    1.35
   2   1   9    1.59    0.94
   2   1   9   -0.18    1.43
  -2   1  -9    0.26    0.77
   2   1  10  238.69    9.21
   2   1  10  236.14    9.08
   2   1  10  243.85   13.33
   2   1  10  248.23    9.31
   2   1  10  223.83    7.94
   2   1  10  227.49   12.44
   2   1  10  221.68   10.53
   2   1  10  225.31    9.16
  -2   1 -10  239.07   12.67
   2   1  10  220.70    9.20
   2   1  11  145.93    7.30
  -2   1 -11  148.14   10.17
   2   1  11  158.35    7.37
   2   1  11  152.68   10.74
   2   1  11  148.18    6.06
   2   1  11  141.98    6.91
   2   1  11  145.66    7.24
   2   1  11  157.67    7.33
   2   1  12  207.90    8.47
   2   1  12  208.25    8.82
   2   1  12  199.89    8.87
   2   1  12  224.14    8.78
   2   1  12  188.24    8.58
   2   1  12  198.52   12.64
  -2   1 -12  205.78   12.29
   2   1  12  199.77    8.70
   2   1  13   21.89    2.71
   2   1  13   20.59    2.86
   2   1  13   16.45    2.62
   2   1  13   22.46    2.88
   2   1  13   18.09    2.46
   2   1  13   16.61    2.61
   2   1  14   23.14    2.47
   2   1  14   24.12    2.74
   2   1  14   21.28    2.65
   2   1  14   19.37    2.48
   2   1  15    1.84    1.31
   2   1  15    3.29    1.12
   2   1  15    1.81    1.21
   2   1  15    1.61    1.24
   2   1  16   56.43    2.76
   2   2 -16   58.23    3.20
  -2   2  16   53.21    2.90
  -2   2  16   54.23    3.16
  -2   2  16   51.35    3.01
  -2   2  15    2.05    1.23
  -2   2  15    3.64    1.53
  -2   2  15    3.12    1.53
  -2   2  15    1.40    1.43
  -2   2  14  112.65    5.79
  -2   2  14   97.33    5.43
  -2   2  13  163.62    7.52
  -2   2  13  152.01    7.24
  -2   2  12  649.88   26.31
   2   2 -12  636.76   24.94
  -2   2  12  684.26   19.94
  -2   2  12  689.42   19.99
  -2   2  11   75.29    5.03
  -2   2  11   70.73    4.71
   2   2 -11   64.34    6.55
  -2   2  11   72.68    7.45
  -2   2  11   74.55    4.76
   2   2 -10   57.79    5.79
  -2   2  10   55.97    3.90
  -2   2  10   55.21    3.40
  -2   2  10   56.52    4.15
  -2   2  10   47.05    5.75
  -2   2  10   55.87    4.26
  -2   2  10   54.17    3.49
   2   2 -10   51.28    3.31
  -2   2  10   55.32    3.92
  -2   2   9  264.57    9.61
  -2   2   9  254.27    9.09
  -2   2   9  260.64   10.89
  -2   2   9  246.59    9.58
  -2   2   9  265.77    8.62
   2   2  -9  269.91   12.42
  -2   2   9  253.74    9.09
  -2   2   9  248.43   12.97
  -2   2   8  243.84    9.92
  -2   2   8  248.93    8.36
   2   2  -8  222.19   10.66
  -2   2   8  229.01    8.14
  -2   2   8  242.85    8.66
  -2   2   8  241.79    8.72
  -2   2   8  264.98   12.36
  -2   2   8  224.39    7.48
  -2   2   7  228.57    8.63
   2   2  -7  232.46   10.14
  -2   2   7  224.18    9.11
  -2   2   7  228.35   10.83
  -2   2   6  257.22   11.02
  -2   2   6  268.74    9.64
  -2   2   6  255.47    9.26
   2   2  -6  255.70   10.18
  -2   2   5 1443.84   35.31
  -2   2   5 1343.63   36.72
   2   2  -5 1427.66   35.94
  -2   2   5 1446.24   35.33
  -2   2   4  776.18   19.38
  -2   2   4  805.41   20.47
  -2   2   4  742.28   18.48
   2   2  -4  772.63   20.64
  -2   2   4  782.05   20.62
  -2   2   3  750.13   18.01
   2   2  -3  753.41   17.71
  -2   2   3  761.29   16.17
  -2   2   2 1554.59   35.59
  -2   2   2 1569.69   37.25
   2   2  -2 1565.75   37.08
   2   2  -1  457.57   12.29
  -2   2   1  453.50   12.40
  -2   2   0 1396.20   33.10
   2   2   1 1591.48   37.29
  -2   2  -1 1579.33   37.60
   2   2   2  356.11   10.54
   2   2   2  353.97   10.61
   2   2   3  188.91    7.16
   2   2   3  193.70    7.30
   2   2   4  553.45   16.37
  -2   2  -4  547.42   14.02
   2   2   4  581.00   16.79
   2   2   5  425.12   14.13
   2   2   5  442.73   14.68
   2   2   6  491.71   16.47
   2   2   6  508.25   17.17
   2   2   7  211.24    7.65
   2   2   7  216.15   10.08
   2   2   7  219.15   10.65
   2   2   7  212.94    7.52
   2   2   7  214.81    7.67
  -2   2  -7  213.67    7.56
   2   2   8  224.68    8.24
   2   2   8  211.61    8.14
  -2   2  -8  197.45    6.63
   2   2   8  238.04    8.33
  -2   2  -8  228.11    8.01
   2   2   8  209.05   10.61
   2   2   8  225.39   11.41
   2   2   9   37.66    3.23
   2   2   9   34.20    3.16
   2   2   9   34.41    4.70
   2   2   9   31.98    3.06
  -2   2  -9   36.90    2.88
   2   2   9   36.75    3.23
   2   2   9   34.84    3.17
   2   2   9   32.42    4.32
   2   2   9   35.77    3.15
   2   2  10   35.54    3.34
   2   2  10   42.24    3.61
   2   2  10   37.57    3.49
   2   2  10   37.45    3.28
   2   2  10   36.35    3.38
   2   2  10   35.01    3.37
   2   2  10   40.85    5.45
  -2   2 -10   32.44    4.78
   2   2  10   29.37    4.46
  -2   2 -10   39.36    3.11
   2   2  10   35.22    3.36
   2   2  11  200.05    8.77
   2   2  11  187.90    8.57
   2   2  11  216.37    8.66
   2   2  11  214.07    9.06
   2   2  11  210.21    8.77
   2   2  11  220.74    8.98
   2   2  11  215.79    8.94
   2   2  11  199.69   12.41
  -2   2 -11  196.77   11.79
   2   2  12   89.77    8.22
   2   2  12   91.01    5.52
   2   2  12   92.96    5.55
   2   2  12   85.64    5.56
   2   2  12   91.72    5.61
   2   2  12   97.00    5.39
   2   2  12   96.53    5.53
  -2   2 -12   90.17    7.82
   2   2  13  130.86    6.46
   2   2  13  123.50    6.37
   2   2  13  116.02    5.98
   2   2  13  126.21    6.42
   2   2  13  135.29    6.17
   2   2  14    7.91    1.61
   2   2  14   10.10    2.01
   2   2  14    7.52    1.94
   2   2  14    8.20    1.93
   2   2  15  215.01    7.45
  -2   3  16   49.52    2.83
  -2   3  16   53.16    2.73
  -2   3  16   52.73    2.58
   2   3 -16   49.57    2.62
  -2   3  15  279.73    9.41
   2   3 -15  288.17    9.33
  -2   3  15  278.11    9.43
  -2   3  15  284.55    9.25
  -2   3  14   10.58    1.93
  -2   3  14   11.11    2.04
  -2   3  14    9.79    2.04
  -2   3  13   45.32    3.79
  -2   3  13   41.87    3.69
   2   3 -12  275.27   14.33
  -2   3  12  278.84   15.23
  -2   3  12  283.61   10.74
   2   3 -12  287.85    9.72
  -2   3  11   24.61    3.12
  -2   3  11   22.38    2.87
   2   3 -11   21.61    4.08
  -2   3  11   21.57    4.19
   2   3 -11   21.97    2.40
  -2   3  10  145.19    7.06
  -2   3  10  143.97    6.68
  -2   3  10  154.30   10.30
  -2   3  10  136.46    6.57
   2   3 -10  142.65    9.18
   2   3 -10  140.00    6.24
  -2   3   9   87.43    4.80
  -2   3   9   78.31    4.84
  -2   3   9   90.07    4.45
   2   3  -9   81.03    6.40
  -2   3   9   82.43    7.11
  -2   3   9   84.21    4.69
  -2   3   8  160.11    5.99
  -2   3   8  142.83    6.15
   2   3  -8  142.79    5.47
  -2   3   8  140.73    6.09
  -2   3   8  140.74    7.03
  -2   3   8  146.70    8.92
   2   3  -8  143.24    8.21
  -2   3   7  558.88   15.76
  -2   3   7  572.81   17.84
  -2   3   7  561.35   15.85
   2   3  -7  564.48   18.61
  -2   3   7  592.39   19.87
  -2   3   7  604.89   16.38
   2   3  -6   56.12    4.29
  -2   3   6   61.39    4.31
  -2   3   6   58.48    4.73
  -2   3   5 1177.04   30.42
  -2   3   5 1119.26   30.76
   2   3  -5 1143.97   29.90
  -2   3   4  550.34   16.05
   2   3  -4  521.71   15.09
   2   3  -3 1827.53   43.22
  -2   3   3 1798.74   44.46
   2   3  -2 1860.46   43.48
  -2   3   2 1843.06   43.54
  -2   3   1  421.24   13.14
   2   3  -1  435.69   11.77
  -2   3   1  434.98   11.99
   2   3  -1  462.32   13.02
  -2   3   0  262.47    8.75
   2   3   0  238.38    7.29
   2   3   0  255.86    8.52
  -2   3   0  234.59    7.45
   2   3   1  563.92   15.12
  -2   3  -1  614.21   16.34
  -2   3  -1  581.92   15.44
   2   3   2  236.73    7.69
   2   3   2  236.88    7.81
   2   3   2  250.20    8.59
  -2   3  -2  226.84    7.97
  -2   3  -2  224.65    7.86
   2   3   3  925.15   23.64
   2   3   3  947.85   24.33
   2   3   3  899.20   23.76
  -2   3  -3  896.71   23.14
   2   3   4  466.25   14.41
  -2   3  -4  466.14   12.99
   2   3   4  494.12   14.84
   2   3   4  485.78   14.50
   2   3   5  498.80   16.01
   2   3   5  536.46   16.67
   2   3   6  294.14   11.78
   2   3   6  321.04   12.40
  -2   3  -6  316.95   10.03
   2   3   7  503.34   14.54
   2   3   7  525.05   15.07
   2   3   7  509.51   14.70
   2   3   7  504.09   18.12
   2   3   7  530.07   14.89
   2   3   7  470.82   17.24
   2   3   7  520.11   14.38
  -2   3  -7  512.39   14.91
  -2   3  -7  500.65   13.76
  -2   3  -7  514.28   14.51
   2   3   8    5.90    1.67
   2   3   8    8.59    2.63
   2   3   8    6.22    1.53
   2   3   8    6.03    2.09
   2   3   8    7.84    1.66
  -2   3  -8    6.54    1.16
   2   3   8    9.17    1.72
   2   3   8    8.82    1.91
   2   3   8    5.96    1.59
   2   3   8   10.53    1.68
  -2   3  -8    8.51    1.49
  -2   3  -8    6.19    1.45
   2   3   9  198.46    8.12
  -2   3  -9  213.32    8.27
   2   3   9  198.84   11.30
   2   3   9  198.17   10.83
   2   3   9  196.31    7.93
   2   3   9  209.96    8.51
   2   3   9  196.85    8.26
  -2   3  -9  225.11   11.44
   2   3   9  211.42    8.33
   2   3   9  203.49    8.36
   2   3   9  203.53    8.16
   2   3  10  174.07    8.02
   2   3  10  181.22    7.69
   2   3  10  193.88    8.15
   2   3  10  181.03    7.89
   2   3  10  178.21   11.11
  -2   3 -10  196.52   11.04
   2   3  10  177.99    7.83
  -2   3 -10  200.92    7.99
   2   3  11   25.48    2.82
   2   3  11   23.02    2.95
  -2   3 -11   21.50    3.93
   2   3  11   22.49    2.91
   2   3  11   18.22    2.58
   2   3  11   22.76    4.27
   2   3  12   37.84    3.54
   2   3  12   36.73    3.60
   2   3  12   32.13    3.21
   2   3  12   31.58    3.06
   2   3  12   32.93    3.39
   2   3  13   10.88    2.09
   2   3  13    9.00    1.82
   2   3  13    8.97    2.15
   2   3  13    7.07    1.81
   2   3  14   88.15    4.56
   2   3  14   88.19    4.81
   2   3  14   89.25    4.66
   2   3  15   63.03    3.30
  -2   4  16  102.53    3.98
  -2   4  15   34.81    2.69
  -2   4  15   32.07    2.36
  -2   4  15   31.72    2.61
  -2   4  14   51.50    3.31
  -2   4  14   48.77    3.66
  -2   4  14   52.28    3.48
   2   4 -14   44.63    3.10
   2   4 -13   30.76    2.60
  -2   4  13   32.74    3.29
  -2   4  13   29.30    2.70
  -2   4  13   34.95    3.21
  -2   4  12  205.43    8.21
   2   4 -12  176.91   10.85
  -2   4  12  198.72    8.45
  -2   4  12  203.82    8.65
   2   4 -12  202.98    7.91
  -2   4  12  187.62   11.82
  -2   4  11   96.70    5.58
  -2   4  11   91.80    5.52
  -2   4  11   88.03    7.82
   2   4 -11   92.60    5.15
   2   4 -11   83.55    7.17
   2   4 -10  618.29   22.31
  -2   4  10  600.30   18.27
   2   4 -10  619.55   17.07
  -2   4  10  615.15   23.22
  -2   4  10  647.08   18.83
   2   4 -10  629.46   18.21
  -2   4   9  191.75    8.04
  -2   4   9  224.96    8.76
  -2   4   9  195.82   11.07
   2   4  -9  195.51    7.35
  -2   4   9  212.30    7.67
   2   4  -9  193.86   10.42
  -2   4   9  212.10    8.51
  -2   4   8   91.31    6.79
  -2   4   8   85.58    4.87
  -2   4   8   80.67    4.59
   2   4  -8   84.12    4.25
  -2   4   8   90.49    4.97
  -2   4   8   89.64    4.43
  -2   4   8   78.96    5.65
   2   4  -8   82.73    6.05
  -2   4   8   84.80    4.63
  -2   4   7    0.90    0.88
  -2   4   7    0.45    1.13
  -2   4   7    0.77    1.03
  -2   4   7    1.60    0.95
   2   4  -7    1.50    0.91
   2   4  -7    1.59    1.30
  -2   4   7    0.55    1.14
  -2   4   7    1.32    1.16
  -2   4   7    0.92    1.34
   2   4  -7    0.97    0.86
   2   4  -6  119.48    6.30
  -2   4   6  119.31    6.74
   2   4  -6   96.57    4.48
  -2   4   6  112.69    6.66
  -2   4   6  113.49    5.15
   2   4  -6  117.72    4.59
  -2   4   6  106.44    5.01
   2   4  -5  204.00    8.09
  -2   4   5  189.05    8.31
  -2   4   5  184.20    8.80
  -2   4   4  497.00   15.37
   2   4  -4  534.92   15.20
  -2   4   4  514.00   16.88
  -2   4   3   46.89    3.10
   2   4  -3   45.87    2.90
   2   4  -2 1615.62   38.27
  -2   4   2 1577.86   39.31
   2   4  -1  635.19   16.15
  -2   4   1  651.28   16.31
   2   4  -1  682.15   18.80
  -2   4   1  673.99   19.37
  -2   4   0  931.29   21.75
  -2   4   0  900.28   24.44
   2   4   0  885.80   24.16
   2   4   0  858.14   21.31
   2   4   1 1044.62   25.25
  -2   4  -1 1063.93   25.56
  -2   4  -1 1051.57   27.78
   2   4   1 1047.61   28.01
   2   4   2  566.11   15.10
  -2   4  -2  572.31   16.73
  -2   4  -2  565.10   15.46
   2   4   3  491.33   14.25
   2   4   3  493.21   14.16
   2   4   3  528.60   15.90
  -2   4  -3  482.32   14.69
  -2   4  -3  494.34   14.51
   2   4   4  628.87   17.99
   2   4   4  605.05   17.66
  -2   4  -4  609.35   17.12
   2   4   4  657.61   19.06
   2   4   5  292.01   10.74
  -2   4  -5  264.57    8.89
   2   4   5  280.41   10.53
  -2   4  -5  275.37    9.08
   2   4   5  264.33    8.75
   2   4   6   40.16    3.74
   2   4   6   41.09    2.87
  -2   4  -6   38.63    2.92
   2   4   6   44.46    4.10
  -2   4  -6   42.70    2.75
   2   4   6   42.26    2.93
  -2   4  -6   42.87    3.09
   2   4   6   44.05    2.98
   2   4   6   40.50    2.98
   2   4   7   15.03    1.84
   2   4   7   18.55    2.16
  -2   4  -7   17.30    2.20
   2   4   7   19.53    2.26
   2   4   7   17.57    2.17
  -2   4  -7   20.43    2.19
   2   4   7   16.50    2.79
   2   4   7   17.50    1.95
  -2   4  -7   21.84    2.06
   2   4   7   16.68    2.90
   2   4   8   63.51    3.86
   2   4   8   64.23    4.15
   2   4   8   59.26    3.81
   2   4   8   46.76    4.88
  -2   4  -8   60.84    5.28
   2   4   8   60.26    3.77
  -2   4  -8   69.12    4.12
  -2   4  -8   73.17    3.82
  -2   4  -8   61.58    4.13
   2   4   8   55.15    3.92
   2   4   8   63.17    4.13
   2   4   8   62.80    5.66
  -2   4  -9   86.35    4.44
   2   4   9   77.69    4.59
   2   4   9   82.72    4.98
   2   4   9   79.83    4.88
  -2   4  -9   77.17    6.34
   2   4   9   74.35    6.60
   2   4   9   85.55    5.21
  -2   4  -9   86.44    5.07
  -2   4  -9   86.35    4.77
   2   4   9   85.80    4.73
   2   4   9   82.92    4.71
   2   4   9   75.39    4.90
   2   4  10   39.08    3.67
  -2   4 -10   46.47    5.09
   2   4  10   42.50    5.24
   2   4  10   47.48    3.63
   2   4  10   40.36    3.38
   2   4  10   46.18    3.86
   2   4  10   46.25    3.93
   2   4  10   45.88    3.98
  -2   4 -10   49.29    3.88
   2   4  11   33.19    3.49
   2   4  11   36.77    3.22
   2   4  11   30.90    3.26
   2   4  11   29.77    2.93
   2   4  11   32.24    3.43
   2   4  11   28.06    4.36
  -2   4 -11   32.31    4.43
   2   4  12   65.39    4.49
   2   4  12   70.15    4.32
   2   4  12   68.63    4.63
   2   4  12   68.23    4.15
   2   4  13   76.59    4.54
   2   4  13   82.04    4.38
   2   4  14   61.90    3.58
   2   4  15   40.55    2.35
  -2   5  15   11.15    1.55
  -2   5  14  114.63    5.29
  -2   5  14  116.65    5.04
  -2   5  14  114.67    5.35
   2   5 -14  106.43    4.35
  -2   5  13   87.96    5.05
  -2   5  13   88.39    5.11
  -2   5  13   90.65    4.93
   2   5 -13   99.48    4.75
  -2   5  12   27.94    3.13
  -2   5  12   34.10    2.99
  -2   5  12   32.45    3.29
  -2   5  12   31.36    3.09
   2   5 -12   29.70    2.56
   2   5 -12   32.17    2.99
   2   5 -11  383.30   12.64
  -2   5  11  380.97   12.93
  -2   5  11  364.72   12.82
   2   5 -11  365.57   11.43
  -2   5  11  365.96   12.74
  -2   5  11  368.46   12.49
   2   5 -10  156.19    6.47
  -2   5  10  138.03    6.96
  -2   5  10  157.16    7.36
  -2   5  10  148.21    6.97
  -2   5  10  149.60    7.25
   2   5 -10  150.28    7.00
  -2   5   9   25.77    2.94
   2   5  -9   25.93    2.55
  -2   5   9   25.36    2.49
  -2   5   9   24.08    2.82
   2   5  -9   24.48    3.50
  -2   5   9   25.25    2.81
  -2   5   9   21.42    3.20
  -2   5   9   23.36    3.67
  -2   5   9   22.75    2.84
  -2   5   8   92.86    6.69
   2   5  -8   90.05    6.31
  -2   5   8  107.14    5.46
  -2   5   8   93.04    6.71
  -2   5   8   91.19    5.29
  -2   5   8   99.80    5.52
  -2   5   8  108.37    5.08
   2   5  -8  102.96    5.02
  -2   5   7   39.97    3.32
  -2   5   7   45.54    3.13
  -2   5   7   44.72    4.56
   2   5  -7   39.89    2.99
  -2   5   7   46.46    3.31
  -2   5   7   46.56    4.31
  -2   5   7   49.70    3.46
   2   5  -7   45.83    3.00
  -2   5   7   43.17    3.35
   2   5  -7   35.85    3.70
  -2   5   6  190.26    7.04
  -2   5   6  189.47    7.53
  -2   5   6  196.40    8.65
  -2   5   6  195.73    7.54
   2   5  -6  189.77    8.31
  -2   5   6  175.38    9.47
   2   5  -6  178.17    6.91
  -2   5   6  184.25    7.38
   2   5  -6  192.06    6.73
  -2   5   6  189.59    7.35
   2   5  -5   37.66    2.39
   2   5  -5   33.28    2.55
   2   5  -5   34.58    2.95
  -2   5   5   42.93    4.36
  -2   5   5   38.93    2.94
  -2   5   5   35.58    2.62
  -2   5   5   33.03    2.62
  -2   5   5   32.39    2.97
  -2   5   5   38.73    2.87
   2   5  -4  363.75   11.00
   2   5  -4  368.89   11.45
  -2   5   4  383.25   11.47
  -2   5   4  387.57   14.71
  -2   5   4  384.18   11.72
  -2   5   4  387.53   11.38
   2   5  -3  343.96    9.74
  -2   5   3  340.95    9.90
  -2   5   2  994.14   29.09
   2   5  -2 1049.29   28.05
   2   5  -1  236.74    9.61
  -2   5   1  222.76    9.99
   2   5   0  738.35   21.72
  -2   5   0  732.02   22.11
   2   5   1  644.17   19.56
  -2   5  -1  605.18   19.12
  -2   5  -2   48.51    3.96
   2   5   2   47.95    2.35
   2   5   3   99.30    4.38
  -2   5  -3  101.79    4.72
  -2   5  -3  128.29    6.26
  -2   5  -3  114.19    4.98
   2   5   3  122.26    6.76
  -2   5  -4  410.51   12.38
  -2   5  -4  403.44   13.07
   2   5   4  385.71   11.39
   2   5   4  401.78   11.95
   2   5   4  391.30   12.28
   2   5   4  462.90   15.31
  -2   5  -4  385.71   12.78
  -2   5  -4  456.58   12.70
  -2   5  -4  408.02   12.36
  -2   5  -5  113.11    5.37
   2   5   5  107.48    4.79
   2   5   5  108.15    4.81
   2   5   5  120.85    6.91
   2   5   5  107.49    5.06
   2   5   5  109.49    5.60
  -2   5  -5  114.82    6.06
   2   5   5  111.37    4.61
   2   5   5  100.44    4.59
   2   5   5  113.27    5.84
   2   5   6   33.33    3.32
  -2   5  -6   40.05    2.89
   2   5   6   37.43    2.81
   2   5   6   35.06    2.78
   2   5   6   38.58    2.66
   2   5   6   32.86    2.40
   2   5   6   37.89    3.60
  -2   5  -6   34.55    3.52
   2   5   6   39.20    2.93
  -2   5  -6   39.59    3.16
   2   5   6   39.19    3.11
  -2   5  -6   34.24    2.89
  -2   5  -6   39.37    3.53
   2   5   7  198.20    6.79
   2   5   7  195.31    7.32
   2   5   7  188.48    7.65
   2   5   7  202.70    7.78
  -2   5  -7  214.59    7.75
   2   5   7  204.89    8.19
  -2   5  -7  199.19    8.03
   2   5   7  184.77    9.36
  -2   5  -7  204.70    9.32
  -2   5  -7  206.89    8.33
   2   5   8  118.67    5.48
   2   5   8  131.04    6.23
   2   5   8  133.06    8.12
   2   5   8  132.76    5.86
   2   5   8  127.81    6.21
  -2   5  -8  122.86    7.41
  -2   5  -8  137.13    6.36
  -2   5  -8  144.93    6.11
  -2   5  -8  134.36    6.64
   2   5   8  134.07    6.59
   2   5   9  321.75   10.98
  -2   5  -9  366.25   11.37
   2   5   9  302.84   11.37
   2   5   9  342.15   11.76
  -2   5  -9  296.37   13.27
  -2   5  -9  356.35   11.82
  -2   5  -9  344.66   12.07
   2   5   9  331.92   10.87
   2   5  10    6.39    1.87
   2   5  10    9.21    1.88
   2   5  10    4.20    1.78
   2   5  10    6.59    1.50
   2   5  10    7.31    2.17
  -2   5 -10    9.89    2.07
   2   5  11  140.40    6.84
   2   5  11  146.42    6.34
   2   5  11  135.60    6.71
   2   5  11  151.53    6.29
   2   5  12    6.68    1.77
   2   5  12    9.29    1.86
   2   5  13   25.78    2.47
   2   5  13   26.63    2.68
   2   5  14   15.86    1.71
   2   6 -14  116.47    4.33
   2   6 -13    1.43    1.07
  -2   6  13    0.69    1.13
  -2   6  13    1.68    1.38
  -2   6  12  167.55    7.39
  -2   6  12  181.62    7.42
  -2   6  12  176.17    6.87
   2   6 -12  169.18    7.14
  -2   6  11   26.09    2.71
  -2   6  11   24.81    2.92
  -2   6  11   19.78    2.84
   2   6 -11   24.66    2.39
  -2   6  11   24.58    2.90
   2   6 -11   24.72    2.81
  -2   6  10   12.74    2.35
  -2   6  10   14.65    2.57
   2   6 -10   19.68    2.63
   2   6 -10   14.59    2.17
  -2   6  10   14.27    2.38
  -2   6   9  251.51   12.27
   2   6  -9  259.48    9.45
   2   6  -9  248.23    9.87
  -2   6   9  271.19   10.06
  -2   6   9  253.37   10.06
  -2   6   9  262.64   10.23
  -2   6   8  183.22    8.13
   2   6  -8  186.84    8.00
  -2   6   8  190.70    8.07
  -2   6   8  182.74   10.34
  -2   6   8  192.70    7.48
   2   6  -8  186.32    7.62
  -2   6   8  191.88    8.27
  -2   6   7  115.40    5.97
  -2   6   7  111.32    5.80
   2   6  -7  104.32    5.34
  -2   6   7  108.97    7.82
   2   6  -7  120.68    5.36
  -2   6   7  110.82    5.41
  -2   6   7  107.03    5.80
  -2   6   7  111.16    5.73
  -2   6   6   34.86    3.10
  -2   6   6   31.50    2.99
   2   6  -6   35.87    2.60
  -2   6   6   35.27    2.89
  -2   6   6   31.86    2.83
  -2   6   6   32.35    3.01
  -2   6   6   32.01    4.20
   2   6  -6   30.96    2.77
  -2   6   5    9.12    1.80
  -2   6   5    8.61    1.67
  -2   6   5    5.87    1.61
   2   6  -5    9.82    1.46
   2   6  -5   10.97    1.71
  -2   6   5    9.12    2.48
  -2   6   5    7.95    1.78
  -2   6   5    8.78    1.74
  -2   6   4  190.67    7.58
  -2   6   4  202.18    8.05
  -2   6   4  210.11    7.61
  -2   6   4  206.47    7.71
  -2   6   4  214.45   10.86
  -2   6   4  195.52    7.54
   2   6  -4  202.37    6.84
   2   6  -4  197.89    7.48
   2   6  -3   62.91    3.52
  -2   6   3   58.18    3.53
  -2   6   3   54.59    3.53
  -2   6   3   62.25    3.71
   2   6  -3   63.22    3.11
   2   6  -3   62.14    3.54
   2   6  -3   60.14    3.08
  -2   6   2  262.41    8.82
   2   6  -2  262.26    8.14
  -2   6   2  273.77   12.28
  -2   6   2  250.09    8.80
   2   6  -2  282.27   11.40
  -2   6   2  266.79    9.39
   2   6  -2  259.65    8.54
   2   6  -2  253.44    8.45
   2   6  -1  109.59    4.59
  -2   6   1  113.77    5.17
  -2   6   1  114.66    7.35
   2   6  -1  115.60    6.90
  -2   6   1  123.05    5.57
   2   6  -1  109.55    4.74
   2   6   0  182.88    8.88
  -2   6   0  163.91    6.42
  -2   6   0  169.18    6.69
  -2   6   0  159.92    6.42
   2   6   0  156.62    5.90
  -2   6   0  156.98    8.63
   2   6   1  427.31   12.49
  -2   6  -1  462.10   13.31
  -2   6  -1  434.98   15.91
   2   6   1  459.41   16.39
  -2   6  -1  436.83   12.95
  -2   6  -1  449.38   13.22
  -2   6  -2  241.97   10.75
  -2   6  -2  253.85    8.50
  -2   6  -2  243.35    8.64
  -2   6  -2  257.96    8.59
  -2   6  -3   64.40    3.95
   2   6   3   68.60    3.69
  -2   6  -3   76.74    5.20
   2   6   3   66.19    5.48
  -2   6  -3   70.85    4.13
  -2   6  -3   68.31    3.91
   2   6   4  176.46    6.77
  -2   6  -4  189.53    8.44
   2   6   4  199.27   10.06
  -2   6  -4  199.50    7.64
  -2   6  -5   34.02    3.00
   2   6   5   32.00    2.54
   2   6   5   33.19    3.95
   2   6   5   32.66    2.87
  -2   6  -5   30.94    2.87
   2   6   5   27.70    2.48
   2   6   6   64.90    3.97
   2   6   6   70.42    4.43
   2   6   6   66.95    3.69
  -2   6  -6   67.58    4.03
   2   6   6   63.87    3.63
  -2   6  -6   75.08    4.59
   2   6   6   68.45    3.83
   2   6   7   17.38    2.53
   2   6   7   20.93    2.08
  -2   6  -7   26.34    2.60
   2   6   7   21.35    2.46
   2   6   7   23.82    2.43
  -2   6  -7   22.40    2.63
   2   6   7   18.78    2.07
   2   6   8   37.84    3.02
   2   6   8   49.31    3.55
  -2   6  -8   43.50    3.70
   2   6   8   41.63    2.73
   2   6   8   45.28    3.55
  -2   6  -8   44.37    3.40
  -2   6  -8   39.79    3.47
   2   6   9   29.05    3.08
  -2   6  -9   32.36    2.89
   2   6   9   27.22    2.57
   2   6   9   29.43    2.95
  -2   6  -9   31.34    3.28
   2   6  10  122.30    6.04
   2   6  10  122.18    6.10
  -2   6 -10  121.13    6.35
   2   6  10  122.66    5.50
   2   6  11   36.94    3.14
  -2   6 -11   36.78    2.84
   2   6  11   32.60    3.02
   2   6  12   69.02    3.99
  -2   6 -12   66.56    3.37
   2   6  12   71.60    4.10
  -2   6 -13    2.90    1.07
   2   7 -13   62.03    3.31
   2   7 -12  154.23    6.32
   2   7 -12  142.19    5.34
   2   7 -11    2.47    1.23
  -2   7  11    2.96    1.48
   2   7 -11    2.47    1.54
   2   7 -10   14.90    2.15
  -2   7  10   14.75    2.36
   2   7 -10   15.07    2.38
  -2   7   9   45.91    3.86
   2   7  -9   44.17    3.47
  -2   7   9   43.38    3.31
  -2   7   9   45.22    3.69
  -2   7   9   36.66    2.89
   2   7  -9   49.53    3.92
   2   7  -8  589.05   17.62
  -2   7   8  612.71   18.39
  -2   7   8  636.62   18.38
  -2   7   8  623.80   17.24
  -2   7   8  576.40   17.45
  -2   7   8  563.35   21.92
   2   7  -8  595.40   18.14
   2   7  -7   61.61    3.88
  -2   7   7   60.80    4.45
  -2   7   7   63.60    4.15
   2   7  -7   56.21    4.03
  -2   7   7   57.13    6.05
  -2   7   7   60.42    4.32
  -2   7   7   60.81    3.95
   2   7  -6   35.20    2.75
  -2   7   6   34.00    3.14
  -2   7   6   40.74    3.51
  -2   7   6   30.12    4.50
   2   7  -6   32.90    3.03
   2   7  -6   35.34    3.17
  -2   7   6   30.17    2.91
  -2   7   6   31.50    2.89
   2   7  -5   19.13    2.42
   2   7  -5   23.41    2.19
  -2   7   5   29.28    4.39
  -2   7   5   24.23    2.57
  -2   7   5   19.56    2.62
  -2   7   5   28.74    2.75
   2   7  -5   18.90    2.41
   2   7  -4   79.94    3.99
  -2   7   4   82.49    4.63
   2   7  -4   85.48    3.89
  -2   7   4   83.25    5.11
  -2   7   4   78.12    4.55
   2   7  -4   80.55    4.55
  -2   7   3   88.31    4.80
   2   7  -3   88.31    4.61
   2   7  -3   87.75    4.07
   2   7  -3   95.32    4.28
   2   7  -3   92.57    4.77
  -2   7   3  103.31    5.57
  -2   7   3   86.25    7.20
  -2   7   3   94.06    4.92
  -2   7   2   96.37    4.53
   2   7  -2   91.73    4.04
  -2   7   2  109.28    7.74
  -2   7   2  102.71    5.53
   2   7  -2   97.22    4.44
  -2   7   2   94.71    4.95
  -2   7   2  102.78    5.09
   2   7  -2   94.19    4.72
   2   7  -2   94.98    4.69
  -2   7   1  113.19    5.72
   2   7  -1  104.28    4.74
  -2   7   1   98.65    5.10
  -2   7   1  101.32    7.48
   2   7  -1  107.07    7.23
  -2   7   1  103.58    4.88
   2   7  -1  101.03    4.68
   2   7  -1  110.89    4.96
   2   7   0  220.41    7.69
  -2   7   0  231.55   11.49
   2   7   0  228.06   11.17
  -2   7   0  234.43    8.70
  -2   7   0  216.77    7.97
   2   7   0  217.51    7.71
  -2   7   0  220.42    8.32
  -2   7   0  207.51    7.45
   2   7   1  126.52    5.27
  -2   7  -1  128.77    5.99
   2   7   1  145.92    8.63
  -2   7  -1  128.06    8.14
  -2   7  -1  133.86    5.92
  -2   7  -1  133.93    6.13
   2   7   1  125.16    5.49
  -2   7  -1  129.20    5.56
  -2   7  -2   23.65    2.42
  -2   7  -2   17.18    2.26
  -2   7  -2   16.84    2.85
   2   7   2   16.98    3.05
  -2   7  -2   22.46    2.24
  -2   7  -2   16.75    2.06
  -2   7  -3   42.07    3.21
  -2   7  -3   41.87    4.20
   2   7   3   49.19    5.11
  -2   7  -3   46.07    3.46
   2   7   3   44.90    3.17
  -2   7  -4   47.00    3.62
   2   7   4   46.18    5.11
   2   7   4   44.21    3.20
  -2   7  -4   42.88    3.44
   2   7   5   48.44    3.37
   2   7   5   47.38    5.22
  -2   7  -5   50.81    3.75
  -2   7  -6  208.69    8.72
   2   7   6  202.76    7.56
  -2   7  -6  197.19    7.93
  -2   7  -6  219.98    8.82
  -2   7  -7  165.76    7.75
   2   7   7  165.82    6.68
  -2   7  -7  185.99    8.08
   2   7   7  184.28    6.83
  -2   7  -7  178.90    7.32
  -2   7  -8  273.72    9.69
   2   7   8  273.98    8.73
  -2   7  -8  292.74   10.54
  -2   7  -9   49.00    3.45
   2   7   9   42.71    3.22
  -2   7  -9   45.24    3.73
  -2   7 -10  163.99    6.86
   2   7  10  171.31    6.75
  -2   7 -11  151.98    6.02
  -2   7 -12  366.63   10.93
  -2   7 -12  350.63    9.94
  -2   7 -13   42.69    2.37
   2   8 -13   37.44    2.16
   2   8 -12   75.93    3.26
   2   8 -12   85.09    4.06
   2   8 -11    2.93    1.12
   2   8 -11    0.90    1.25
   2   8 -10  141.79    6.12
   2   8 -10  147.19    6.64
  -2   8   9   17.86    2.03
   2   8  -9   20.91    2.51
   2   8  -8  301.79   10.68
  -2   8   8  297.53   10.15
  -2   8   8  303.39   10.14
   2   8  -7   39.28    3.05
  -2   8   7   43.11    5.40
  -2   8   7   36.85    3.07
   2   8  -7   37.53    3.34
   2   8  -7   39.89    3.56
   2   8  -6  166.06    7.55
   2   8  -6  173.62    7.52
  -2   8   6  163.60    7.16
   2   8  -6  169.84    6.76
  -2   8   6  168.40   10.94
   2   8  -5  113.87    5.21
   2   8  -5  125.75    6.21
  -2   8   5  130.60    9.44
  -2   8   5  113.42    5.77
   2   8  -4  134.27    5.28
   2   8  -4  127.85    6.19
   2   8  -4  114.68    5.17
  -2   8   4  124.85    6.08
   2   8  -4  126.20    6.05
   2   8  -3   45.17    2.88
   2   8  -3   51.57    3.70
  -2   8   3   52.34    5.94
   2   8  -3   51.44    3.21
  -2   8   3   48.31    3.61
   2   8  -3   50.34    3.55
  -2   8   2   28.88    2.83
  -2   8   2   29.33    2.48
   2   8  -2   32.17    2.90
   2   8  -2   27.29    2.49
  -2   8   2   31.71    4.50
   2   8  -2   29.33    2.20
   2   8  -2   27.27    2.55
  -2   8   1  303.42    9.78
   2   8  -1  299.23   10.11
   2   8  -1  320.81   10.47
  -2   8   1  327.20   15.10
  -2   8   1  317.10   10.43
  -2   8   1  313.05   10.96
   2   8  -1  328.08   10.19
   2   8   0   31.33    4.33
   2   8   0   38.03    2.87
   2   8   0   28.53    2.66
  -2   8   0   37.57    4.69
  -2   8   0   38.25    3.02
  -2   8   0   39.70    3.32
   2   8   1  478.66   14.03
  -2   8  -1  445.02   18.02
   2   8   1  503.39   19.08
  -2   8  -1  457.37   14.59
   2   8   1  458.81   13.40
  -2   8  -1  467.28   14.38
  -2   8  -1  449.50   13.63
   2   8   2   45.42    3.38
  -2   8  -2   41.45    4.72
   2   8   2   44.07    5.20
  -2   8  -2   46.28    3.57
  -2   8  -2   48.57    3.84
  -2   8  -2   44.82    3.29
  -2   8  -3   15.41    2.83
  -2   8  -3   17.84    2.38
  -2   8  -3   20.09    2.35
  -2   8  -4   72.00    4.50
   2   8   4   72.45    6.71
   2   8   4   69.41    4.22
  -2   8  -4   81.23    4.90
   2   8   5   29.11    2.79
  -2   8  -5   30.77    3.13
  -2   8  -5   30.44    3.00
  -2   8  -6   95.96    5.13
   2   8   6   93.52    4.80
  -2   8  -6   97.05    5.49
   2   8   7  188.17    6.96
  -2   8  -7  182.95    8.02
  -2   8  -7  168.59    7.81
  -2   8  -7  175.06    7.29
  -2   8  -8  153.43    6.58
   2   8   8  162.58    6.07
  -2   8  -8  160.47    7.31
  -2   8  -9   57.64    3.81
  -2   8  -9   61.78    3.75
  -2   8 -10   34.36    2.72
  -2   8 -11   32.50    2.55
  -2   8 -11   29.55    2.22
  -2   8 -12   19.14    1.68
   2   9 -12   24.72    1.75
   2   9 -11    3.18    0.96
   2   9 -11    2.42    1.11
   2   9 -10    6.62    1.44
  -2   9   9   16.77    1.83
   2   9  -9   21.04    2.43
  -2   9   8   17.35    2.10
   2   9  -8   18.42    2.36
   2   9  -8   16.97    2.38
  -2   9   7    2.51    1.52
   2   9  -7    4.84    1.66
   2   9  -7    4.33    1.67
   2   9  -6  166.45    6.42
  -2   9   6  146.14    6.39
   2   9  -6  153.35    7.05
  -2   9   5   12.83    2.00
   2   9  -5   13.96    1.81
   2   9  -5    9.99    2.12
   2   9  -5   11.45    2.08
  -2   9   5   10.21    3.03
   2   9  -4   70.08    3.62
   2   9  -4   53.77    4.02
  -2   9   4   66.03    4.13
   2   9  -4   59.15    3.46
   2   9  -4   69.68    4.32
   2   9  -3  352.32   10.77
  -2   9   3  366.21   17.34
   2   9  -3  366.72   12.15
  -2   9   3  344.88   11.92
   2   9  -3  382.19   11.31
   2   9  -3  370.12   11.89
   2   9  -2  106.93    5.11
   2   9  -2  109.08    5.52
  -2   9   2  112.07    8.88
   2   9  -2  101.16    4.43
  -2   9   2  103.35    5.51
   2   9  -2  109.99    5.22
   2   9  -1  279.97    9.82
   2   9  -1  291.90   10.05
  -2   9   1  290.47    9.84
  -2   9   1  307.22   15.01
  -2   9   1  302.72   10.74
   2   9   0   36.21    2.88
   2   9   0   33.43    2.97
  -2   9   0   33.59    2.81
  -2   9   0   33.51    4.66
  -2   9   0   33.70    2.92
  -2   9   0   33.80    3.20
   2   9   1  625.87   17.45
  -2   9  -1  624.81   23.07
  -2   9  -1  650.49   18.29
   2   9   1  659.76   18.43
  -2   9  -1  644.33   18.57
  -2   9  -1  677.19   19.24
  -2   9  -2  173.72    9.94
   2   9   2  176.42    7.23
  -2   9  -2  161.81    7.16
  -2   9  -2  153.78    6.55
  -2   9  -3  305.40    9.73
  -2   9  -3  323.87   11.26
  -2   9  -3  304.09   10.46
  -2   9  -4  117.29    5.73
  -2   9  -4  114.07    6.02
   2   9   4  121.36    5.74
   2   9   5   44.86    3.32
  -2   9  -5   42.34    3.59
  -2   9  -5   38.69    3.23
   2   9   6    0.72    1.24
  -2   9  -6    2.31    1.35
  -2   9  -6    1.26    1.17
  -2   9  -6    1.72    1.34
   2   9   7   58.12    3.44
  -2   9  -7   51.98    3.74
  -2   9  -7   65.08    4.11
  -2   9  -7   55.33    3.60
  -2   9  -8   22.61    2.29
   2   9   8   24.13    2.07
  -2   9  -8   23.75    2.50
  -2   9  -9   46.30    3.10
  -2   9 -10   45.37    2.74
  -2   9 -11   16.49    1.53
  -2   9 -11   16.78    1.39
   2  10 -10   30.86    2.01
   2  10 -10   33.75    2.17
   2  10  -9   61.61    3.28
   2  10  -9   57.72    3.24
   2  10  -8   17.22    2.01
   2  10  -8   19.43    2.06
  -2  10   8   18.53    1.89
  -2  10   7   33.67    2.75
   2  10  -7   32.55    2.78
   2  10  -6    2.01    1.29
  -2  10   6    1.91    1.44
   2  10  -6    2.57    1.43
   2  10  -5  299.02   10.19
   2  10  -5  312.23   10.58
  -2  10   4   74.08    4.22
  -2  10   4   77.58    4.74
   2  10  -4   80.81    3.80
   2  10  -4   80.53    4.40
   2  10  -4   85.16    4.76
   2  10  -3   48.94    3.58
   2  10  -3   43.57    2.65
  -2  10   3   46.24    3.36
   2  10  -3   53.77    3.18
   2  10  -3   45.73    3.13
  -2  10   2   31.45    2.81
   2  10  -2   29.24    2.54
   2  10  -2   30.78    2.80
   2  10  -1   68.91    3.98
   2  10  -1   70.67    4.07
  -2  10   1   61.26    4.01
  -2  10   1   65.32    4.21
  -2  10   0  326.12   10.57
   2  10   0  354.90   10.83
  -2  10   0  332.78   11.19
  -2  10   0  347.41   11.06
  -2  10  -1   94.38    4.78
   2  10   1  106.45    5.27
  -2  10  -1  103.96    5.02
  -2  10  -1   99.33    5.03
   2  10   2  140.69    6.25
  -2  10  -2  132.48    6.00
  -2  10  -2  124.90    5.36
  -2  10  -2  125.89    5.87
  -2  10  -3   20.99    2.39
  -2  10  -3   19.20    2.40
  -2  10  -4   12.48    1.83
   2  10   4   10.76    1.98
  -2  10  -4   12.47    1.81
  -2  10  -4   11.12    1.92
  -2  10  -4   13.58    2.13
  -2  10  -4   11.78    1.71
  -2  10  -5   43.87    3.32
   2  10   5   43.65    3.11
  -2  10  -5   41.94    3.05
  -2  10  -5   42.41    3.05
  -2  10  -6  146.83    6.26
   2  10   6  151.64    5.91
  -2  10  -6  143.72    6.00
   2  10   7   27.48    2.23
  -2  10  -7   29.59    2.45
  -2  10  -8   33.08    2.51
  -2  10  -8   36.38    2.54
  -2  10  -9    7.00    1.18
  -2  10  -9    6.99    1.19
  -2  10 -10   10.28    1.08
  -2  10 -10   11.49    1.14
   2  11  -9   13.65    1.18
  -2  11   8    3.75    0.85
   2  11  -8    3.93    0.99
   2  11  -8    2.72    0.77
   2  11  -7    3.17    0.92
  -2  11   7    3.01    1.08
  -2  11   6    4.53    1.34
   2  11  -6    4.95    1.32
   2  11  -5    9.61    1.66
   2  11  -4   12.59    1.79
  -2  11   4   10.29    1.78
   2  11  -3   92.80    4.42
  -2  11   3   85.77    4.56
  -2  11   2   -0.14    1.18
   2  11  -2    3.60    1.22
   2  11  -2    1.83    1.00
  -2  11   1   56.20    3.56
   2  11  -1   71.99    3.72
   2  11   0  118.41    5.15
  -2  11   0  105.81    4.88
  -2  11  -1    2.00    1.10
   2  11   1    4.23    1.40
  -2  11  -2    0.94    0.99
  -2  11  -2   -0.28    0.83
   2  11   2    1.19    1.20
  -2  11  -2    0.24    0.83
  -2  11  -3   48.60    3.01
  -2  11  -3   53.74    3.21
  -2  11  -4    6.81    1.39
  -2  11  -4    7.19    1.31
   2  11   5    4.21    1.28
  -2  11  -5    2.57    1.11
  -2  11  -5    4.54    1.09
  -2  11  -6   30.75    2.30
  -2  11  -6   35.09    2.24
  -2  11  -7   81.34    3.54
  -2  12   6    8.99    1.05
   2  12  -6    9.15    1.00
   2  12  -5   18.18    1.42
  -2  12   4   26.24    2.00
   2  12  -4   24.54    1.69
  -2  12   3   25.45    2.02
  -2  12   2   55.85    2.96
  -2  12   1   30.10    2.10
  -2  12   0   41.32    2.31
  -2  12  -1   42.62    2.15
  -2  12  -1   43.34    2.24
  -2  12  -2   18.68    1.47
  -2  12  -3   24.14    1.62
  -2  12  -4   99.95    3.61
   3 -12   3   23.22    1.31
  -3 -11   8    4.05    0.76
  -3 -11   8    2.96    0.76
  -3 -11   7    2.38    0.73
   3 -11   3    3.69    0.82
   3 -11   4   14.42    1.40
   3 -11   4   14.12    1.35
   3 -11   5   20.36    1.62
   3 -11   5   16.05    1.47
   3 -11   5   16.46    1.45
   3 -11   5   17.08    1.37
   3 -11   6   32.38    1.73
   3 -11   6   40.46    2.13
   3 -11   6   36.06    1.96
   3 -11   6   37.07    2.00
   3 -11   6   36.01    1.85
   3 -11   6   41.83    2.23
   3 -11   7   70.15    2.77
   3 -11   7   64.58    2.66
   3 -11   7   66.14    2.65
   3 -11   8   14.57    1.03
  -3 -10  11    7.22    0.85
  -3 -10  11    5.78    0.79
  -3 -10  10   43.27    2.33
  -3 -10  10   42.64    2.10
  -3 -10  10   42.87    2.14
  -3 -10  10   42.03    2.11
  -3 -10   9   52.44    2.60
  -3 -10   9   50.87    2.55
  -3 -10   9   55.37    2.94
  -3 -10   9   45.71    2.21
  -3 -10   8  153.74    5.27
  -3 -10   8  137.43    4.73
  -3 -10   7   74.30    3.21
  -3 -10   6  104.19    4.05
   3 -10   4   39.38    2.52
   3 -10   5    8.44    1.25
   3 -10   6   25.11    2.15
   3 -10   6   24.22    1.80
   3 -10   6   25.80    2.13
   3 -10   6   24.20    2.11
   3 -10   7    3.86    1.11
   3 -10   7    4.27    1.08
   3 -10   7    4.39    1.18
   3 -10   7    2.97    0.85
   3 -10   7    4.14    1.11
   3 -10   7    4.60    1.24
   3 -10   8   11.48    1.31
   3 -10   8   12.91    1.41
   3 -10   8   13.26    1.47
   3 -10   8   12.03    1.22
   3 -10   8   15.15    1.48
   3 -10   8   14.31    1.43
   3 -10   8   13.64    1.40
   3 -10   8   14.18    1.54
   3 -10   9    5.49    0.96
   3 -10   9    5.64    0.95
   3 -10   9    6.57    1.02
   3 -10   9    5.35    0.85
   3 -10   9    7.88    1.10
  -3  -9  12   41.09    2.06
  -3  -9  12   40.39    2.01
  -3  -9  12   40.88    2.16
  -3  -9  11   60.40    2.80
  -3  -9  11   67.41    3.29
  -3  -9  11   68.09    3.04
  -3  -9  11   63.34    2.91
  -3  -9  10   73.02    3.75
  -3  -9  10   62.08    3.22
  -3  -9  10   62.88    3.01
  -3  -9  10   64.05    3.14
  -3  -9   9   44.39    2.59
  -3  -9   9   40.17    2.65
  -3  -9   8   93.70    4.13
  -3  -9   8   97.51    4.31
  -3  -9   7   23.09    2.00
  -3  -9   7   28.15    2.36
   3  -9  -5   33.87    4.49
  -3  -9   5   40.45    4.37
  -3  -9   4    2.78    1.86
   3  -9  -4    3.65    2.08
  -3  -9   4    1.77    1.82
   3  -9  -3    9.32    2.56
  -3  -9   3    8.18    2.55
  -3  -9   3   10.56    2.53
   3  -9  -2  175.49    9.77
  -3  -9   2  201.27    9.61
  -3  -9   1  106.42    6.58
   3  -9  -1   90.18    6.67
   3  -9   0  150.93    9.28
   3  -9   0  142.30    8.31
   3  -9   1  263.87   11.84
   3  -9   1  311.05   13.74
   3  -9   2  254.75   11.86
   3  -9   2  278.22   12.86
   3  -9   3   31.45    4.07
   3  -9   4   37.02    2.68
   3  -9   5  176.08    6.75
   3  -9   5  189.19    6.81
   3  -9   5  195.73    7.12
   3  -9   6  121.86    5.26
   3  -9   6  124.92    5.28
   3  -9   6  121.96    5.09
   3  -9   7   20.53    2.09
   3  -9   7   22.86    2.17
   3  -9   7   23.05    2.25
   3  -9   7   21.81    2.04
   3  -9   7   23.00    2.14
   3  -9   7   21.61    2.17
   3  -9   8   10.87    1.61
   3  -9   8    9.54    1.54
   3  -9   8   11.48    1.67
   3  -9   8   10.89    1.62
   3  -9   8   11.50    1.62
   3  -9   8    8.45    1.36
   3  -9   8   11.70    1.72
   3  -9   9    7.32    1.31
   3  -9   9    6.78    1.31
   3  -9   9    6.44    1.28
   3  -9   9    6.27    1.32
   3  -9   9    8.76    1.41
   3  -9   9   10.54    1.58
   3  -9   9    6.72    1.28
   3  -9   9    8.21    1.28
   3  -9   9    9.53    1.51
   3  -9  10   24.16    1.86
   3  -9  10   24.54    1.83
   3  -9  10   27.22    1.96
   3  -9  10   27.36    2.05
   3  -9  10   23.48    1.64
   3  -9  11   54.08    2.18
  -3  -8  13   37.41    1.96
  -3  -8  13   39.32    2.04
  -3  -8  12    5.73    1.13
  -3  -8  12    8.39    1.15
  -3  -8  12    7.61    1.25
  -3  -8  11   27.97    2.33
  -3  -8  11   28.14    2.13
  -3  -8  11   30.76    2.54
  -3  -8  11   25.95    2.08
  -3  -8  11   26.46    2.06
  -3  -8  11   27.39    2.25
  -3  -8  11   27.13    2.14
  -3  -8  11   31.07    2.28
  -3  -8  10  287.12    9.66
  -3  -8  10  305.16    9.27
  -3  -8  10  273.81    8.93
  -3  -8  10  302.36    9.40
  -3  -8  10  290.18    9.09
  -3  -8   9   71.48    4.25
  -3  -8   9   73.19    3.77
  -3  -8   9   79.34    4.15
  -3  -8   9   71.20    3.75
  -3  -8   8  101.11    5.27
  -3  -8   8  111.54    4.83
  -3  -8   8  111.25    5.21
  -3  -8   8  103.45    4.72
   3  -8  -7   12.58    3.17
  -3  -8   7   11.35    2.39
  -3  -8   7   16.04    1.84
  -3  -8   7   15.08    2.94
  -3  -8   6   88.93    8.22
  -3  -8   6  113.23    6.76
  -3  -8   6  113.43    7.35
   3  -8  -6  104.99    7.92
   3  -8  -5    6.90    2.60
  -3  -8   5    1.03    1.44
  -3  -8   5    5.35    2.13
  -3  -8   4    8.87    2.54
   3  -8  -4    9.85    2.81
  -3  -8   4    7.13    2.43
   3  -8  -3   78.29    6.54
  -3  -8   3   88.28    6.16
  -3  -8   2    1.96    1.66
   3  -8  -2    0.36    1.66
   3  -8  -1  235.49   11.34
  -3  -8   1  249.44   10.60
   3  -8   0   72.89    5.78
  -3  -8   0   81.60    5.40
   3  -8   1  158.45    8.77
   3  -8   1  180.05    9.98
   3  -8   1  168.31    8.86
   3  -8   2   99.70    7.03
   3  -8   2  101.99    6.68
   3  -8   3  111.85    7.04
   3  -8   3  138.33    8.56
   3  -8   4  194.47    7.27
   3  -8   4  216.75   10.79
   3  -8   4  219.90   11.45
   3  -8   5   82.33    4.09
   3  -8   5   78.60    6.23
   3  -8   5   89.78    6.59
   3  -8   5   78.89    4.36
   3  -8   6   47.61    4.93
   3  -8   6   46.01    5.24
   3  -8   6   49.15    3.42
   3  -8   6   50.96    4.85
   3  -8   6   57.37    3.64
   3  -8   6   50.70    3.46
   3  -8   7   17.54    2.13
   3  -8   7   14.79    2.03
   3  -8   7   11.28    1.85
   3  -8   7   12.83    1.89
   3  -8   7   15.14    2.10
   3  -8   7   14.21    2.01
   3  -8   8   59.90    3.69
   3  -8   8   64.00    3.75
   3  -8   8   64.68    3.87
   3  -8   8   60.63    3.84
   3  -8   8   58.68    3.35
   3  -8   8   70.17    3.94
   3  -8   8   58.81    3.73
   3  -8   8   56.56    3.60
   3  -8   9   19.15    2.18
   3  -8   9   16.26    2.03
   3  -8   9   19.04    2.10
   3  -8   9   21.03    2.28
   3  -8   9   22.53    2.32
   3  -8   9   24.17    2.28
   3  -8   9   21.57    2.17
   3  -8   9   20.04    2.11
   3  -8   9   16.98    2.12
   3  -8  10   92.55    4.34
   3  -8  10   88.69    4.20
   3  -8  10   91.90    4.34
   3  -8  10   94.00    4.33
   3  -8  10   89.15    3.85
   3  -8  10   87.22    4.12
   3  -8  10   87.48    4.12
   3  -8  10   88.75    4.23
   3  -8  11   38.38    2.46
   3  -8  11   28.06    1.95
   3  -8  11   36.71    2.38
   3  -8  11   33.56    2.19
   3  -8  11   34.44    2.35
   3  -8  11   32.43    1.95
   3  -8  12   18.19    1.32
   3  -8  12   15.35    1.38
  -3  -7  14    2.50    0.80
  -3  -7  14    2.28    0.82
  -3  -7  13   37.79    2.55
  -3  -7  13   37.36    2.08
  -3  -7  13   36.51    2.47
  -3  -7  13   37.55    2.35
  -3  -7  12   48.06    3.21
  -3  -7  12   43.85    2.60
  -3  -7  12   35.93    2.60
  -3  -7  12   39.67    2.64
  -3  -7  12   42.46    2.83
  -3  -7  12   45.09    2.91
  -3  -7  12   42.39    2.79
  -3  -7  11   39.72    3.24
  -3  -7  11   40.46    2.87
  -3  -7  11   36.56    2.75
  -3  -7  11   39.97    2.99
  -3  -7  11   40.21    3.00
  -3  -7  11   42.46    2.96
  -3  -7  10   89.50    5.14
  -3  -7  10   89.18    4.45
  -3  -7  10   83.86    4.36
  -3  -7  10   88.17    4.67
  -3  -7  10   93.44    4.49
  -3  -7  10   81.96    4.34
  -3  -7   9   35.14    3.31
  -3  -7   9   28.18    2.73
  -3  -7   9   33.68    2.68
  -3  -7   9   26.45    3.65
  -3  -7   9   31.69    2.68
  -3  -7   9   30.67    2.63
  -3  -7   9   23.29    4.25
  -3  -7   8  127.02    5.53
  -3  -7   8  132.16   10.07
  -3  -7   8  140.27    8.02
  -3  -7   8  132.58    8.09
  -3  -7   8  138.13    5.76
  -3  -7   8  139.37    5.73
  -3  -7   7   20.15    3.13
  -3  -7   7   18.77    2.97
  -3  -7   7   20.64    2.04
  -3  -7   6  108.68    6.57
  -3  -7   6  103.02    6.87
  -3  -7   6  107.80    4.64
  -3  -7   6   97.31    8.39
  -3  -7   5  199.02   10.64
  -3  -7   5  219.47   12.28
  -3  -7   5  217.42    9.46
  -3  -7   5  215.72   10.18
  -3  -7   4   38.74    4.88
  -3  -7   4   39.41    4.27
  -3  -7   4   37.63    3.59
  -3  -7   4   42.39    4.17
   3  -7  -4   42.94    4.86
  -3  -7   3    6.75    1.94
   3  -7  -3    7.86    2.36
  -3  -7   3    7.38    1.84
  -3  -7   3    7.45    2.21
  -3  -7   3    6.44    2.21
  -3  -7   2    9.99    1.91
  -3  -7   2   11.57    2.43
   3  -7  -2   10.91    2.63
  -3  -7   2    9.80    2.44
   3  -7  -1  227.45    9.11
   3  -7  -1  215.42   10.31
  -3  -7   1  218.30    9.39
   3  -7   0  254.44   10.72
  -3  -7   0  266.21   10.41
   3  -7   0  256.29   11.22
   3  -7   1   27.74    3.39
  -3  -7  -1   25.98    2.84
   3  -7   1   25.39    3.32
   3  -7   2  285.48   12.41
   3  -7   2  266.83   11.32
   3  -7   3   46.87    4.87
   3  -7   3   51.29    4.54
   3  -7   3   49.50    4.79
   3  -7   4   49.48    4.52
   3  -7   4   54.46    5.44
   3  -7   4   49.53    4.87
   3  -7   5  143.55    5.83
   3  -7   5  134.76    8.81
   3  -7   5  136.57    7.86
   3  -7   5  143.47    8.28
   3  -7   5  139.00    8.16
   3  -7   6   35.07    2.68
   3  -7   6   31.74    3.95
   3  -7   6   31.28    3.86
   3  -7   6   28.37    4.20
   3  -7   6   32.70    2.88
   3  -7   6   32.17    2.60
   3  -7   6   37.59    3.06
   3  -7   7  111.68    5.00
   3  -7   7  110.25    5.33
   3  -7   7  108.95    5.31
   3  -7   7  111.29    8.08
   3  -7   7  111.24    5.48
   3  -7   7  103.08    6.55
   3  -7   7  103.47    6.98
   3  -7   7  106.48    5.04
   3  -7   7  118.54    5.61
   3  -7   7  108.57    5.53
   3  -7   8   33.77    3.00
   3  -7   8   40.30    3.22
   3  -7   8   40.50    3.30
   3  -7   8   40.63    3.02
   3  -7   8   36.88    3.17
   3  -7   8   34.85    3.05
   3  -7   8   39.86    3.18
   3  -7   9  191.25    7.55
   3  -7   9  208.29    7.91
   3  -7   9  191.72    7.61
   3  -7   9  191.44    7.63
   3  -7   9  195.18    7.39
   3  -7   9  199.56    7.75
   3  -7   9  203.42    7.66
   3  -7  10   38.11    3.00
   3  -7  10   37.63    2.93
   3  -7  10   34.37    2.88
   3  -7  10   34.04    2.89
   3  -7  10   30.15    2.59
   3  -7  10   35.32    2.52
   3  -7  11   87.87    4.32
   3  -7  11   86.93    4.35
   3  -7  11   86.42    3.76
   3  -7  11   84.31    3.99
   3  -7  11   86.58    4.29
   3  -7  12   35.32    2.44
   3  -7  12   30.25    1.85
   3  -7  12   37.15    2.24
   3  -7  12   35.31    2.36
   3  -7  13   91.82    3.45
   3  -7  13   87.43    3.30
  -3  -6  14   53.17    2.77
  -3  -6  14   51.58    2.86
  -3  -6  13    7.74    1.71
  -3  -6  13    7.79    1.25
  -3  -6  13    6.88    1.46
  -3  -6  13    9.54    1.64
  -3  -6  13    7.51    1.53
  -3  -6  13    9.07    1.50
  -3  -6  12  308.35   10.59
  -3  -6  12  296.40    9.97
  -3  -6  12  294.75    9.75
  -3  -6  12  282.47    9.67
  -3  -6  12  304.96    9.32
  -3  -6  12  299.98    9.98
  -3  -6  12  300.26    9.73
  -3  -6  11   69.76    4.61
  -3  -6  11   69.27    4.07
  -3  -6  11   66.78    4.19
  -3  -6  11   65.45    4.00
  -3  -6  11   64.52    4.00
  -3  -6  11   63.43    3.90
  -3  -6  10   33.27    3.32
  -3  -6  10   29.13    3.96
  -3  -6  10   32.26    2.87
  -3  -6  10   21.54    3.99
  -3  -6  10   30.12    3.87
  -3  -6  10   35.21    3.13
  -3  -6  10   39.16    3.09
  -3  -6  10   31.09    2.76
  -3  -6  10   34.24    2.83
  -3  -6   9  510.35   18.39
  -3  -6   9  522.45   14.77
  -3  -6   9  531.17   15.32
  -3  -6   9  496.57   20.91
  -3  -6   9  517.97   18.68
  -3  -6   9  522.39   15.73
  -3  -6   9  529.86   15.28
  -3  -6   9  544.33   15.17
  -3  -6   8  229.32    7.81
  -3  -6   8  227.60   10.66
  -3  -6   8  232.02    8.07
  -3  -6   8  242.50    8.31
  -3  -6   8  244.31    8.34
  -3  -6   7   41.63    4.35
  -3  -6   7   54.83    4.64
  -3  -6   7   47.67    3.07
  -3  -6   7   44.50    5.27
  -3  -6   7   51.49    3.14
  -3  -6   7   46.22    5.88
  -3  -6   6   49.65    5.25
  -3  -6   6   49.94    4.59
  -3  -6   6   50.85    4.25
  -3  -6   6   54.14    3.07
  -3  -6   6   47.12    5.68
  -3  -6   5   81.05    7.07
  -3  -6   5   74.34    4.93
  -3  -6   5   73.91    5.38
  -3  -6   5   75.90    6.28
  -3  -6   4  237.00   11.23
  -3  -6   4  219.33   11.83
  -3  -6   4  232.05    9.14
  -3  -6   4  235.26    9.97
  -3  -6   3  148.89    9.12
  -3  -6   3  168.34    7.85
  -3  -6   3  166.74    7.01
  -3  -6   3  167.24    8.77
  -3  -6   2    3.07    1.57
   3  -6  -2    2.61    1.66
   3  -6  -2    3.14    1.04
  -3  -6   2    4.47    1.30
  -3  -6   2    4.28    1.65
  -3  -6   2    3.35    1.81
   3  -6  -1  117.17    6.86
   3  -6  -1  105.06    5.69
  -3  -6   1  109.35    6.59
  -3  -6   1  109.60    5.22
  -3  -6   1  127.25    6.27
  -3  -6   0  154.71    7.94
   3  -6   0  185.29    8.24
  -3  -6   0  162.72    6.55
  -3  -6   0  180.61    7.57
   3  -6   0  187.26    8.61
   3  -6   1  753.56   21.78
  -3  -6  -1  722.36   19.60
   3  -6   1  685.47   20.84
   3  -6   2  130.05    6.98
   3  -6   2  137.24    7.69
   3  -6   3  124.99    6.84
   3  -6   3  113.31    6.96
   3  -6   3  122.63    7.51
   3  -6   4  172.39    6.22
   3  -6   4  168.60    9.38
   3  -6   4  178.97    8.88
   3  -6   4  161.53    8.27
   3  -6   4  170.41    6.34
   3  -6   5   49.79    3.10
   3  -6   5   45.95    4.29
   3  -6   5   53.15    5.21
   3  -6   5   36.53    3.99
   3  -6   6    5.52    1.88
   3  -6   6    3.87    2.00
   3  -6   6    5.46    1.36
   3  -6   6    4.62    1.83
   3  -6   6    4.54    1.84
   3  -6   6    5.32    1.36
   3  -6   7  192.45    7.39
   3  -6   7  192.11    7.23
   3  -6   7  187.56    9.42
   3  -6   7  185.91    8.74
   3  -6   7  178.16    9.51
   3  -6   7  188.29    7.57
   3  -6   7  190.42    7.64
   3  -6   7  196.78    7.39
   3  -6   8  415.55   12.83
   3  -6   8  415.26   13.23
   3  -6   8  411.82   13.09
   3  -6   8  390.99   16.67
   3  -6   8  400.74   15.28
   3  -6   8  417.69   13.07
   3  -6   8  409.04   12.73
   3  -6   8  394.58   12.63
   3  -6   8  416.08   12.97
   3  -6   9   30.66    2.84
   3  -6   9   31.64    2.91
   3  -6   9   28.42    2.90
   3  -6   9   29.10    2.89
   3  -6   9   26.19    3.52
   3  -6   9   28.30    4.05
   3  -6   9   32.69    2.91
   3  -6   9   31.66    3.03
   3  -6   9   31.90    2.95
   3  -6  10   15.25    2.14
   3  -6  10   21.34    2.46
   3  -6  10   18.50    2.24
   3  -6  10   18.90    2.35
   3  -6  10   20.81    2.46
   3  -6  10   20.03    2.22
   3  -6  10   17.67    2.31
   3  -6  10   14.85    1.90
   3  -6  10   16.85    2.22
   3  -6  11   11.51    1.93
   3  -6  11   13.13    1.97
   3  -6  11   14.49    2.12
   3  -6  11   11.13    1.85
   3  -6  11   14.23    1.92
   3  -6  11   11.92    1.61
   3  -6  11   12.53    1.94
   3  -6  12   39.25    2.71
   3  -6  12   40.59    2.60
   3  -6  12   39.54    2.81
   3  -6  12   41.90    2.43
   3  -6  13   13.81    1.50
   3  -6  13   14.36    1.38
  -3  -5  15   -0.07    0.63
  -3  -5  15    0.37    0.76
  -3  -5  14  109.95    4.60
  -3  -5  14  107.30    5.06
  -3  -5  14  109.34    4.66
  -3  -5  14  109.75    4.60
  -3  -5  13   67.43    4.26
  -3  -5  13   59.37    3.22
  -3  -5  13   65.60    3.95
  -3  -5  13   59.59    3.78
  -3  -5  13   61.26    3.67
  -3  -5  13   69.56    3.91
  -3  -5  13   68.01    3.70
  -3  -5  12  287.77   10.45
  -3  -5  12  282.50    8.97
  -3  -5  12  267.44    9.09
  -3  -5  12  273.02    9.79
  -3  -5  12  255.41    9.45
  -3  -5  12  275.18    9.56
  -3  -5  12  274.50    9.66
  -3  -5  12  255.96    9.19
  -3  -5  12  273.90    9.41
  -3  -5  11  328.76   11.21
  -3  -5  11  315.29   11.60
  -3  -5  11  316.16   13.17
  -3  -5  11  330.83   11.02
  -3  -5  11  325.40   14.09
  -3  -5  11  329.99   10.29
  -3  -5  11  320.88   10.84
  -3  -5  11  332.12   10.70
  -3  -5  10  120.08    6.49
  -3  -5  10  126.73    8.01
  -3  -5  10  125.04    5.64
  -3  -5  10  134.70    7.86
  -3  -5  10  125.73    5.97
  -3  -5  10  105.24    8.26
  -3  -5  10  126.98    6.12
  -3  -5  10  124.89    5.83
  -3  -5   9   81.14    4.20
  -3  -5   9   81.63    7.19
  -3  -5   9   89.65    4.68
  -3  -5   9   88.81    6.41
  -3  -5   9   78.60    4.64
  -3  -5   9   90.57    4.64
  -3  -5   9   84.68    4.37
  -3  -5   9   83.43    6.07
  -3  -5   8   72.14    3.70
  -3  -5   8   73.73    5.52
  -3  -5   8   72.27    4.03
  -3  -5   8   78.82    4.09
  -3  -5   8   77.49    7.42
  -3  -5   8   73.67    3.88
  -3  -5   7  121.98    4.81
  -3  -5   7  122.93    5.20
  -3  -5   7  137.63    7.15
  -3  -5   7  113.08    8.09
  -3  -5   7  120.54    7.00
  -3  -5   7  127.81    5.21
  -3  -5   7  135.18    9.44
  -3  -5   6   45.59    5.42
  -3  -5   6   49.33    4.20
  -3  -5   6   50.99    3.97
  -3  -5   6   51.66    2.91
  -3  -5   6   45.11    2.74
  -3  -5   6   55.52    5.23
  -3  -5   5  344.45   15.03
  -3  -5   5  329.59   13.74
  -3  -5   5  314.47   11.27
  -3  -5   5  335.77   12.10
  -3  -5   4   33.35    4.40
  -3  -5   4   39.45    4.22
  -3  -5   4   43.29    3.26
  -3  -5   4   36.48    3.40
  -3  -5   3   80.73    5.84
  -3  -5   3   97.48    5.35
  -3  -5   3   92.69    4.63
   3  -5  -2  658.09   17.94
  -3  -5   2  683.98   18.03
   3  -5  -2  656.80   20.43
  -3  -5   2  649.71   18.87
  -3  -5   2  655.57   20.75
   3  -5  -1  856.93   21.74
  -3  -5   1  768.28   23.20
  -3  -5   1  717.95   20.04
   3  -5  -1  767.79   22.73
  -3  -5   1  845.58   21.65
  -3  -5   0  343.78   10.25
  -3  -5   0  354.44   11.22
   3  -5   0  373.02   12.27
   3  -5   0  335.01   12.19
  -3  -5   0  336.05   12.64
  -3  -5  -1  314.94    9.80
   3  -5   1  281.96   11.04
   3  -5   1  293.10   10.96
   3  -5   2   90.76    5.70
  -3  -5  -2   88.39    4.10
   3  -5   2   81.80    5.13
   3  -5   3  470.32   16.27
   3  -5   3  470.10   15.49
   3  -5   3  451.22   15.03
   3  -5   4  151.40    5.75
   3  -5   4  155.66    7.66
   3  -5   4  163.57    7.87
   3  -5   4  169.62    8.78
   3  -5   4  163.72    5.81
   3  -5   4  160.04    5.92
   3  -5   5  132.10    8.03
   3  -5   5  136.31    5.39
   3  -5   5  139.99    5.52
   3  -5   5  148.53    7.49
   3  -5   5  144.20    7.54
   3  -5   5  141.91    5.56
   3  -5   5  136.59    5.38
   3  -5   5  144.07    5.66
   3  -5   6    6.79    1.41
   3  -5   6    6.65    1.38
   3  -5   6    5.30    1.82
   3  -5   6    4.50    1.61
   3  -5   6    6.95    1.33
   3  -5   6    8.06    1.45
   3  -5   6    9.03    2.17
   3  -5   6    7.26    1.37
   3  -5   7  153.53    6.28
   3  -5   7  148.70    6.21
   3  -5   7  156.71    8.67
   3  -5   7  153.87    6.18
   3  -5   7  149.25    7.17
   3  -5   7  152.10    6.27
   3  -5   7  162.77    8.20
   3  -5   7  162.17    6.62
   3  -5   7  149.40    6.27
   3  -5   7  139.02    8.79
   3  -5   7  156.84    6.64
   3  -5   8   37.36    3.16
   3  -5   8   40.83    3.13
   3  -5   8   39.18    3.09
   3  -5   8   38.37    2.92
   3  -5   8   41.22    3.18
   3  -5   8   26.27    3.46
   3  -5   8   32.47    4.12
   3  -5   8   39.94    3.12
   3  -5   8   38.14    3.16
   3  -5   8   34.00    3.07
   3  -5   8   37.77    4.54
   3  -5   9   82.97    4.52
   3  -5   9   83.70    4.69
   3  -5   9   87.46    6.83
   3  -5   9   81.53    4.62
   3  -5   9   71.59    6.17
   3  -5   9   79.91    4.69
   3  -5   9   69.98    5.62
   3  -5   9   81.61    4.84
   3  -5   9   81.49    4.81
   3  -5   9   80.24    4.81
   3  -5   9   86.63    4.84
   3  -5   9   78.51    4.62
   3  -5  10   86.10    4.79
   3  -5  10   78.69    4.48
   3  -5  10   79.28    4.64
   3  -5  10   77.41    4.63
   3  -5  10   71.85    4.12
   3  -5  10   73.07    4.34
   3  -5  10   77.50    4.71
   3  -5  10   74.42    3.95
   3  -5  10   75.07    4.54
   3  -5  11   69.08    4.25
   3  -5  11   63.49    3.92
   3  -5  11   64.47    3.96
   3  -5  11   66.50    3.80
   3  -5  11   65.64    4.12
   3  -5  11   65.97    3.58
   3  -5  12   11.59    1.88
   3  -5  12   11.88    1.80
   3  -5  12   11.10    1.67
   3  -5  12    9.73    1.43
   3  -5  12    9.45    1.78
   3  -5  13   18.71    1.72
   3  -5  13   16.89    1.80
   3  -5  14   37.16    2.32
   3  -5  14   31.04    1.88
  -3  -4  15   27.69    2.13
  -3  -4  15   24.84    1.95
  -3  -4  15   29.86    2.05
   3  -4 -14   41.15    2.83
  -3  -4  14   44.98    2.93
  -3  -4  14   41.54    3.03
  -3  -4  14   44.11    3.11
  -3  -4  14   44.59    2.90
  -3  -4  13   13.78    2.40
  -3  -4  13   12.38    1.66
  -3  -4  13   16.80    2.09
   3  -4 -13   12.12    1.91
  -3  -4  13   12.47    2.12
  -3  -4  13   12.79    2.21
  -3  -4  13   14.82    1.99
  -3  -4  13   15.93    2.05
  -3  -4  12  132.58    6.84
  -3  -4  12  140.75    5.74
   3  -4 -12  138.42    6.42
  -3  -4  12  142.08    6.54
  -3  -4  12  138.28    8.83
  -3  -4  12  143.46    6.69
  -3  -4  12  141.23    6.43
  -3  -4  12  137.42    6.12
  -3  -4  12  147.09    6.36
  -3  -4  12  136.84    5.97
  -3  -4  11   40.44    3.71
   3  -4 -11   31.34    4.46
  -3  -4  11   42.28    4.42
  -3  -4  11   43.82    3.06
  -3  -4  11   33.98    5.17
  -3  -4  11   43.41    4.85
  -3  -4  11   42.07    3.49
  -3  -4  11   38.17    3.30
  -3  -4  11   41.03    3.47
  -3  -4  11   44.31    3.33
  -3  -4  11   48.38    3.55
  -3  -4  11   39.80    3.02
  -3  -4  11   41.47    3.27
  -3  -4  10  224.76   12.82
  -3  -4  10  231.14    8.73
  -3  -4  10  223.76    9.30
  -3  -4  10  213.07   11.50
  -3  -4  10  241.33   11.40
  -3  -4  10  233.33   10.70
  -3  -4  10  251.76    9.23
   3  -4 -10  238.08   12.12
  -3  -4  10  244.46    8.74
  -3  -4  10  232.10    8.37
  -3  -4   9  394.27   11.92
  -3  -4   9  376.09   17.00
  -3  -4   9  392.95   13.12
  -3  -4   9  418.91   12.49
  -3  -4   9  406.35   12.73
  -3  -4   9  351.00   15.88
  -3  -4   9  409.79   15.20
  -3  -4   9  390.26   14.63
  -3  -4   9  400.79   12.22
   3  -4  -9  393.45   16.12
  -3  -4   9  406.67   11.97
  -3  -4   9  395.83   11.81
   3  -4  -8  114.73    7.51
  -3  -4   8  128.84    5.46
  -3  -4   8  128.90    7.13
  -3  -4   8  125.85    5.15
  -3  -4   8  133.95    6.16
  -3  -4   8  124.97    5.06
  -3  -4   8  143.66    9.09
  -3  -4   8  130.62    5.40
  -3  -4   8  118.70    8.32
  -3  -4   7   84.24    7.03
  -3  -4   7   74.14    3.46
   3  -4  -7   80.14    5.77
  -3  -4   7   82.32    6.52
  -3  -4   7   85.08    3.99
  -3  -4   7   78.70    5.08
  -3  -4   7   80.04    6.29
  -3  -4   7   82.26    3.85
  -3  -4   7   78.69    3.66
  -3  -4   6  299.55   13.67
  -3  -4   6  295.14   10.64
   3  -4  -6  298.10   11.70
  -3  -4   6  297.70   11.00
  -3  -4   6  303.18   12.98
  -3  -4   6  301.51    8.80
  -3  -4   6  270.75   12.08
  -3  -4   5   40.94    3.91
   3  -4  -5   45.81    3.78
  -3  -4   5   37.79    4.11
  -3  -4   5   45.01    4.87
  -3  -4   5   39.38    3.43
  -3  -4   5   39.78    3.12
   3  -4  -4  414.50   13.33
  -3  -4   4  406.51   12.27
  -3  -4   4  404.03   12.95
  -3  -4   4  411.19   14.92
   3  -4  -3   42.95    3.16
  -3  -4   3   44.07    4.07
   3  -4  -3   41.91    2.40
  -3  -4   3   42.73    2.77
  -3  -4   3   40.91    3.21
  -3  -4   2 1511.69   36.74
  -3  -4   2 1482.10   35.41
  -3  -4   2 1546.07   39.09
  -3  -4   2 1574.00   36.64
   3  -4  -1  361.80   11.02
   3  -4  -1  332.93   10.56
  -3  -4   1  375.56   12.99
   3  -4  -1  350.00   12.02
  -3  -4   1  352.03    9.90
  -3  -4   1  358.82   10.88
  -3  -4   1  367.40   11.16
   3  -4   0  458.54   13.01
   3  -4   0  467.48   14.01
  -3  -4   0  442.52   13.43
  -3  -4   0  454.45   11.94
  -3  -4   0  468.04   13.01
   3  -4   0  470.56   14.46
   3  -4   1 1262.77   31.88
   3  -4   1 1268.70   32.12
   3  -4   1 1222.16   30.59
  -3  -4  -1 1238.44   31.27
  -3  -4  -1 1214.83   28.99
  -3  -4  -1 1271.97   29.94
   3  -4   2   24.54    2.26
  -3  -4  -2   25.42    2.54
  -3  -4  -2   25.79    1.78
   3  -4   2   22.56    2.59
   3  -4   2   23.63    2.72
   3  -4   3  157.13    6.96
   3  -4   3  187.45    8.39
   3  -4   3  169.76    7.40
  -3  -4  -3  174.74    7.68
   3  -4   3  183.11    7.72
   3  -4   4   51.09    3.80
   3  -4   4   39.39    3.39
  -3  -4  -4   43.44    3.84
   3  -4   4   48.01    3.81
   3  -4   4   46.38    4.16
   3  -4   5  186.19    6.29
   3  -4   5  172.85    6.26
   3  -4   5  156.55    7.83
   3  -4   5  170.34    6.18
   3  -4   5  181.33    8.30
   3  -4   5  172.02    7.64
  -3  -4  -5  169.52    8.69
   3  -4   5  171.18    8.41
   3  -4   5  174.53    6.32
   3  -4   6   53.86    3.24
   3  -4   6   55.20    3.20
   3  -4   6   48.26    4.32
   3  -4   6   58.62    3.36
   3  -4   6   54.75    4.15
   3  -4   6   59.94    4.81
  -3  -4  -6   55.70    5.09
   3  -4   6   59.85    3.36
   3  -4   6   54.28    3.81
   3  -4   6   56.66    4.93
   3  -4   6   59.91    3.48
   3  -4   6   52.21    4.79
   3  -4   6   57.61    3.32
   3  -4   7   63.54    3.62
   3  -4   7   49.62    4.82
   3  -4   7   61.61    5.19
   3  -4   7   50.66    3.35
   3  -4   7   50.15    3.39
   3  -4   7   47.87    4.96
   3  -4   7   49.04    4.64
   3  -4   7   53.77    4.32
   3  -4   7   52.93    3.66
   3  -4   7   48.38    3.29
   3  -4   7   55.23    3.46
   3  -4   7   48.27    3.37
   3  -4   7   53.37    3.47
   3  -4   8  160.12    6.75
   3  -4   8  161.27    6.59
   3  -4   8  167.53    6.50
   3  -4   8  164.30    6.68
   3  -4   8  155.20    6.80
   3  -4   8  161.69    6.89
   3  -4   8  165.41    6.72
   3  -4   8  163.43    9.14
   3  -4   8  167.37    8.27
   3  -4   8  171.37    7.03
   3  -4   8  147.74    9.33
   3  -4   8  176.88    9.50
   3  -4   8  164.88    6.88
   3  -4   8  158.94    6.74
   3  -4   8  148.32    9.01
   3  -4   9  105.14    5.39
   3  -4   9  110.22    5.37
   3  -4   9  103.47    5.04
   3  -4   9  103.79    5.30
   3  -4   9  122.19    7.73
  -3  -4  -9  101.54    8.06
   3  -4   9  101.44    4.63
   3  -4   9   89.82    7.04
   3  -4   9   99.38    5.36
   3  -4   9  100.98    6.53
   3  -4   9   97.15    7.42
   3  -4   9  107.40    5.40
   3  -4   9  107.83    5.51
  -3  -4  -9   84.18    6.58
   3  -4   9   89.84    7.46
   3  -4   9  104.72    5.39
   3  -4   9   95.47    5.06
   3  -4   9   99.33    5.37
   3  -4  10  179.42    7.75
   3  -4  10  198.48    7.98
   3  -4  10  200.13    7.67
   3  -4  10  204.38   10.39
   3  -4  10  201.96    8.04
   3  -4  10  194.97   11.48
  -3  -4 -10  166.01    9.76
   3  -4  10  201.63    7.69
   3  -4  10  199.67    8.18
   3  -4  10  186.23    9.51
  -3  -4 -10  160.78   10.87
   3  -4  10  190.33    7.67
   3  -4  10  195.56    7.38
   3  -4  10  197.35    8.15
   3  -4  10  202.51    7.14
   3  -4  10  207.17    8.10
   3  -4  11   36.38    3.02
   3  -4  11   35.09    3.06
   3  -4  11   38.58    3.30
   3  -4  11   41.86    3.37
   3  -4  11   34.72    2.61
   3  -4  11   46.06    3.35
   3  -4  11   48.26    3.53
   3  -4  11   38.98    2.93
   3  -4  11   35.27    2.68
   3  -4  12    0.16    1.32
   3  -4  12    0.56    1.13
   3  -4  12    0.38    1.03
   3  -4  12   -0.94    1.34
   3  -4  13   30.69    2.43
   3  -4  13   29.25    2.19
   3  -4  14   61.96    3.40
   3  -4  14   59.46    2.86
  -3  -3  16   94.66    3.76
  -3  -3  16   93.13    3.68
   3  -3 -16   82.96    3.49
   3  -3 -15   57.55    3.36
  -3  -3  15   57.76    3.38
  -3  -3  15   56.81    2.98
  -3  -3  15   50.94    3.33
  -3  -3  14   90.22    5.00
   3  -3 -14   91.51    4.98
  -3  -3  14   98.17    4.95
  -3  -3  14   89.58    4.37
  -3  -3  13  111.22    5.31
  -3  -3  13  124.82    5.12
  -3  -3  13  115.35    5.92
  -3  -3  13  116.23    5.30
  -3  -3  13  115.63    5.38
   3  -3 -12  123.02    9.12
  -3  -3  12  100.20    8.94
  -3  -3  12  126.60    5.73
  -3  -3  12  116.88    5.46
  -3  -3  12  117.28    5.49
  -3  -3  12  104.87    7.02
  -3  -3  12  115.70    5.11
  -3  -3  12  118.30    5.94
  -3  -3  12  119.68    8.27
  -3  -3  12  111.76    5.70
  -3  -3  12  121.50    6.15
  -3  -3  12  116.45    5.50
  -3  -3  11   71.61    4.12
  -3  -3  11   84.09    4.99
  -3  -3  11   84.99    6.68
  -3  -3  11   80.42    4.13
  -3  -3  11   78.52    4.35
  -3  -3  11   72.60    4.54
  -3  -3  11   80.72    5.92
  -3  -3  11   78.30    4.43
  -3  -3  11   83.78    4.69
  -3  -3  11   83.70    5.35
  -3  -3  11   80.48    4.41
  -3  -3  11   80.41    4.53
  -3  -3  11   71.65    7.48
   3  -3 -11   81.98    7.36
  -3  -3  10  423.21   16.66
  -3  -3  10  468.96   13.34
  -3  -3  10  464.63   19.96
  -3  -3  10  458.17   15.12
  -3  -3  10  448.81   13.90
  -3  -3  10  485.67   17.40
  -3  -3  10  461.62   14.36
   3  -3 -10  438.80   18.52
  -3  -3  10  466.98   13.88
  -3  -3  10  467.37   13.59
  -3  -3  10  430.19   15.90
  -3  -3  10  459.14   13.51
   3  -3  -9  153.18    9.40
  -3  -3   9  153.74   10.10
  -3  -3   9  160.23    6.38
  -3  -3   9  157.72    7.17
  -3  -3   9  123.49    7.98
  -3  -3   9  153.07    8.26
  -3  -3   9  147.49    5.94
  -3  -3   9  152.85    7.84
  -3  -3   9  155.12    6.56
  -3  -3   9  149.33    6.09
  -3  -3   8   17.97    2.61
  -3  -3   8   19.79    1.84
  -3  -3   8   15.05    3.43
  -3  -3   8   18.72    3.53
   3  -3  -8   19.85    3.26
  -3  -3   8   17.50    2.01
  -3  -3   8   19.21    1.90
  -3  -3   8   23.67    3.06
  -3  -3   8   16.84    1.85
  -3  -3   8   14.31    3.35
  -3  -3   8   15.83    2.20
  -3  -3   8   15.00    1.69
  -3  -3   8   17.94    1.91
   3  -3  -7   57.46    4.87
  -3  -3   7   52.86    2.82
  -3  -3   7   54.26    5.32
  -3  -3   7   55.57    3.09
  -3  -3   7   54.97    4.12
  -3  -3   7   55.19    5.10
  -3  -3   7   52.40    2.94
   3  -3  -6  767.43   22.98
  -3  -3   6  782.05   21.24
  -3  -3   6  757.22   23.79
  -3  -3   6  776.13   21.41
  -3  -3   6  724.80   23.82
   3  -3  -5  367.34   12.98
  -3  -3   5  383.89   11.64
  -3  -3   5  363.85   11.90
  -3  -3   5  360.60   13.78
  -3  -3   5  374.43   14.54
  -3  -3   4   41.94    2.79
  -3  -3   4   39.96    3.86
   3  -3  -4   44.65    3.53
  -3  -3   4   42.19    3.11
   3  -3  -3  649.56   18.51
  -3  -3   3  643.91   18.62
   3  -3  -3  653.01   16.49
  -3  -3   3  674.65   16.96
  -3  -3   3  642.09   17.56
  -3  -3   3  660.61   19.77
  -3  -3   2 2819.23   68.85
   3  -3  -2 2895.56   65.90
  -3  -3   2 2958.14   65.47
  -3  -3   2 2831.89   66.28
   3  -3  -2 2943.20   67.39
  -3  -3   2 2810.92   67.41
  -3  -3   1  129.23    5.60
   3  -3  -1  124.02    4.97
  -3  -3   1  120.06    4.72
  -3  -3   1  118.26    3.97
   3  -3  -1  125.55    5.68
   3  -3   0   37.06    2.67
  -3  -3   0   36.27    2.80
   3  -3   0   36.94    2.90
   3  -3   0   32.50    2.54
  -3  -3   0   33.11    1.53
  -3  -3   0   37.84    2.23
   3  -3   1  121.36    5.34
   3  -3   1  123.05    5.58
  -3  -3  -1  122.18    3.43
  -3  -3  -1  130.44    4.27
   3  -3   1  134.48    5.71
  -3  -3  -1  126.02    5.74
   3  -3   2  665.16   18.48
   3  -3   2  640.97   17.93
  -3  -3  -2  626.25   18.34
  -3  -3  -2  634.29   15.23
   3  -3   2  681.27   18.13
   3  -3   3 1284.64   33.44
   3  -3   3 1351.74   34.04
   3  -3   3 1319.84   32.79
   3  -3   3 1340.70   33.97
  -3  -3  -3 1286.93   34.16
   3  -3   3 1322.85   33.27
   3  -3   4   15.65    2.38
   3  -3   4   14.28    1.91
   3  -3   4   18.26    2.34
  -3  -3  -4   12.37    2.31
   3  -3   4   13.55    2.14
   3  -3   5  200.18    8.92
   3  -3   5  204.85    9.47
   3  -3   5  192.90    8.85
   3  -3   5  199.40    7.38
   3  -3   5  197.85    7.81
   3  -3   5  212.83    8.89
   3  -3   6  298.48    9.63
   3  -3   6  309.88    9.52
   3  -3   6  288.14   12.08
   3  -3   6  318.67   12.18
   3  -3   6  311.96    9.60
   3  -3   6  300.34   10.66
   3  -3   6  315.76   12.14
   3  -3   6  300.99    9.73
   3  -3   6  321.57   13.09
   3  -3   6  288.34    9.37
   3  -3   6  302.34    9.57
   3  -3   6  304.55    9.49
   3  -3   7  389.80   12.34
   3  -3   7  403.70   15.59
   3  -3   7  401.11   12.13
   3  -3   7  398.32   12.19
   3  -3   7  416.70   12.28
   3  -3   7  413.67   12.03
   3  -3   7  411.73   12.18
   3  -3   7  407.79   13.67
   3  -3   7  424.74   16.49
   3  -3   7  406.48   14.88
   3  -3   7  407.97   12.66
   3  -3   7  411.74   12.35
   3  -3   7  401.29   12.19
   3  -3   7  417.42   15.43
   3  -3   8   23.51    2.48
   3  -3   8   21.83    2.33
   3  -3   8   21.41    2.13
   3  -3   8   19.86    3.38
   3  -3   8   22.25    2.28
   3  -3   8   18.31    2.74
   3  -3   8   23.80    2.57
   3  -3   8   24.36    3.29
   3  -3   8   20.26    3.41
   3  -3   8   23.79    2.32
   3  -3   8   21.00    2.23
   3  -3   8   20.73    2.30
   3  -3   8   20.67    3.66
   3  -3   8   22.48    2.39
   3  -3   9   50.77    3.52
   3  -3   9   46.58    3.60
   3  -3   9   48.72    3.27
   3  -3   9   46.63    3.54
   3  -3   9   45.78    3.46
   3  -3   9   45.78    4.55
   3  -3   9   34.84    3.33
   3  -3   9   49.01    5.16
   3  -3   9   48.70    5.64
   3  -3   9   44.03    4.19
   3  -3   9   39.05    4.91
   3  -3   9   48.93    3.26
   3  -3   9   52.35    3.74
   3  -3   9   49.02    3.62
   3  -3   9   49.36    2.99
   3  -3   9   45.02    3.38
   3  -3  10    8.09    2.02
   3  -3  10   10.73    1.97
  -3  -3 -10    6.01    2.46
   3  -3  10    9.80    2.03
   3  -3  10   10.96    2.15
   3  -3  10    7.77    1.77
   3  -3  10    9.20    1.79
   3  -3  10    6.97    2.07
   3  -3  10    8.10    2.21
   3  -3  10   10.64    2.00
   3  -3  10   11.56    1.68
   3  -3  10   11.38    3.22
   3  -3  10    6.92    2.65
   3  -3  10   11.23    1.68
   3  -3  10   12.71    2.05
   3  -3  11   75.70    4.89
   3  -3  11   72.74    7.35
   3  -3  11   74.13    4.42
   3  -3  11   83.57    4.77
   3  -3  11   72.72    4.54
   3  -3  11   84.77    5.10
   3  -3  11   75.04    3.79
   3  -3  11   75.41    4.29
  -3  -3 -11   81.12    7.03
   3  -3  11   70.95    3.99
   3  -3  11   67.18    4.34
   3  -3  11   74.46    3.86
   3  -3  12   57.79    3.92
   3  -3  12   64.59    4.36
   3  -3  12   64.50    3.84
   3  -3  12   68.83    3.70
   3  -3  12   62.78    3.98
   3  -3  12   65.37    4.10
   3  -3  13   44.36    2.93
   3  -3  13   42.44    2.67
   3  -3  13   39.02    2.89
   3  -3  14   38.36    2.32
   3  -3  15    8.85    1.09
  -3  -2  16    6.54    1.30
   3  -2 -16    4.51    1.18
  -3  -2  16    5.33    1.21
  -3  -2  15   92.46    4.52
   3  -2 -15   83.76    4.55
  -3  -2  14   94.86    5.09
  -3  -2  14   93.52    5.03
  -3  -2  14   85.07    4.45
  -3  -2  14   91.75    4.45
  -3  -2  13   88.79    5.30
  -3  -2  13   90.80    4.36
  -3  -2  13   85.74    4.73
  -3  -2  13   90.01    5.24
  -3  -2  13  106.34    5.47
  -3  -2  13   85.63    4.50
  -3  -2  13   84.96    4.56
  -3  -2  12   94.82    5.62
  -3  -2  12   95.70    8.92
  -3  -2  12   93.52    4.53
  -3  -2  12   91.38    5.34
  -3  -2  12   96.91    5.30
  -3  -2  12   90.01    4.69
  -3  -2  12   96.17    4.85
   3  -2 -12   92.64    8.15
  -3  -2  12   97.12    5.01
  -3  -2  12   84.55    6.23
  -3  -2  12   80.63    6.98
  -3  -2  12   93.58    4.85
  -3  -2  11  152.71    7.27
  -3  -2  11  137.62   10.55
  -3  -2  11  151.20    6.10
  -3  -2  11  163.32    6.64
  -3  -2  11  153.25    7.00
  -3  -2  11  155.61    6.83
  -3  -2  11  145.25    8.95
  -3  -2  11  152.98    8.29
  -3  -2  11  138.90    7.40
  -3  -2  11  148.11    6.29
   3  -2 -11  149.19   10.25
  -3  -2  11  149.89    6.61
  -3  -2  11  159.44    6.47
  -3  -2  11  146.93    6.24
  -3  -2  10  110.61    6.68
  -3  -2  10  111.90    5.20
  -3  -2  10  112.50    5.35
   3  -2 -10  119.03    8.61
  -3  -2  10  117.26    5.27
  -3  -2  10   98.26    8.50
  -3  -2  10  109.36    6.16
  -3  -2  10  114.57    5.49
  -3  -2  10  113.38    7.40
  -3  -2  10  115.29    4.92
  -3  -2  10  111.77    5.65
  -3  -2  10  117.82    5.18
  -3  -2  10  104.13    5.10
  -3  -2  10  117.32    5.11
   3  -2  -9  179.37   10.31
  -3  -2   9  200.75   11.61
  -3  -2   9  199.41    7.50
  -3  -2   9  197.37    6.96
  -3  -2   9  190.63    7.21
  -3  -2   9  168.51    8.67
  -3  -2   9  176.48    7.96
  -3  -2   9  188.65    9.24
  -3  -2   9  192.20    6.63
  -3  -2   9  189.98    8.71
  -3  -2   9  186.29    7.01
  -3  -2   9  180.51    6.75
  -3  -2   9  195.75    6.92
   3  -2  -8  303.03   13.20
  -3  -2   8  308.66    9.62
  -3  -2   8  295.31   11.63
  -3  -2   8  323.40   11.49
  -3  -2   8  293.79   10.52
  -3  -2   8  303.66    9.78
  -3  -2   8  297.96    9.41
  -3  -2   8  311.67   14.32
  -3  -2   8  307.98    9.26
  -3  -2   8  322.39   14.05
   3  -2  -7  365.76   13.92
  -3  -2   7  357.78   14.61
  -3  -2   7  356.31   15.00
  -3  -2   7  351.26    9.96
  -3  -2   7  370.50   12.46
  -3  -2   6 1101.42   31.65
  -3  -2   6 1069.94   31.73
   3  -2  -6 1089.89   30.48
  -3  -2   6 1095.57   31.13
  -3  -2   6 1158.71   28.80
  -3  -2   5 1272.65   34.04
  -3  -2   5 1273.65   31.45
   3  -2  -5 1233.48   33.28
  -3  -2   5 1290.75   31.65
  -3  -2   4   52.57    3.87
  -3  -2   4   47.14    3.94
  -3  -2   4   53.79    3.01
   3  -2  -4   48.60    3.67
  -3  -2   4   48.08    3.10
  -3  -2   3  482.51   14.33
  -3  -2   3  468.86   14.77
  -3  -2   3  449.06   12.28
   3  -2  -3  457.15   14.04
  -3  -2   3  475.20   12.91
   3  -2  -2  856.30   22.68
   3  -2  -2  843.10   21.16
  -3  -2   2  862.69   20.58
  -3  -2   2  869.37   21.29
  -3  -2   2  896.81   22.98
   3  -2  -1  757.84   19.01
   3  -2  -1  786.06   20.15
  -3  -2   1  747.60   20.25
  -3  -2   1  749.53   17.55
  -3  -2   1  740.61   18.45
   3  -2   0  216.26    7.06
  -3  -2   0  220.24    6.05
  -3  -2   0  215.51    7.81
  -3  -2   0  202.80    4.85
   3  -2   1  628.14   17.04
   3  -2   1  644.02   16.80
   3  -2   1  649.59   16.77
  -3  -2  -1  615.36   17.38
  -3  -2  -1  596.92   14.60
  -3  -2  -2   24.81    2.64
   3  -2   2   34.02    2.76
   3  -2   2   28.13    2.46
   3  -2   2   28.54    2.37
   3  -2   3  233.30    8.77
   3  -2   3  235.79    9.13
   3  -2   3  230.22    7.53
   3  -2   3  227.74    8.25
  -3  -2  -3  205.97    8.83
   3  -2   4 1582.12   40.25
   3  -2   4 1488.25   39.41
   3  -2   4 1566.10   39.01
   3  -2   4 1586.28   37.48
   3  -2   4 1566.42   39.00
   3  -2   5  849.29   25.24
   3  -2   5  892.49   24.69
   3  -2   5  909.32   26.19
   3  -2   5  913.58   25.04
   3  -2   5  907.13   23.21
   3  -2   5  880.83   22.00
   3  -2   6  349.26   10.44
   3  -2   6  356.95   10.12
   3  -2   6  352.06   10.14
   3  -2   6  360.16   11.48
   3  -2   6  325.18   13.22
   3  -2   6  363.70   13.15
   3  -2   6  350.99   10.54
   3  -2   6  350.65   10.40
   3  -2   6  358.29   12.65
   3  -2   6  344.25    9.87
   3  -2   6  338.54   10.65
   3  -2   6  363.07   14.21
   3  -2   7  295.17   10.05
   3  -2   7  308.22    9.54
   3  -2   7  308.55    9.28
   3  -2   7  321.18   11.99
   3  -2   7  318.33    9.64
   3  -2   7  298.87   12.96
   3  -2   7  311.77    9.98
   3  -2   7  309.46    9.69
   3  -2   7  316.67   12.83
   3  -2   7  289.83    9.56
   3  -2   7  304.62    9.92
   3  -2   7  322.40   13.82
   3  -2   7  302.77   10.80
   3  -2   7  291.26   10.17
   3  -2   7  303.07    9.77
   3  -2   7  309.08    9.74
   3  -2   7  315.85    9.55
   3  -2   8  184.22    8.75
   3  -2   8  181.48    7.41
   3  -2   8  172.70    9.81
   3  -2   8  186.32    6.96
   3  -2   8  176.15    6.56
   3  -2   8  192.85    7.02
   3  -2   8  172.57    6.89
   3  -2   8  169.58   10.21
   3  -2   8  183.32    7.57
   3  -2   8  189.51    8.26
   3  -2   8  177.85    6.97
   3  -2   8  188.81    9.87
   3  -2   8  169.54    7.06
   3  -2   8  174.13    7.05
   3  -2   8  182.97    7.20
   3  -2   8  166.30    6.02
   3  -2   8  177.14    6.95
   3  -2   8  176.46    6.80
   3  -2   9  121.09    5.70
   3  -2   9  122.79    6.21
   3  -2   9  123.34    5.82
   3  -2   9  139.45    5.79
   3  -2   9  128.83    5.92
   3  -2   9  126.49    5.81
   3  -2   9  132.97    5.52
   3  -2   9  129.82    9.28
   3  -2   9  122.47    5.95
   3  -2   9  128.94    5.11
   3  -2   9  125.83    7.02
   3  -2   9  115.96    8.13
   3  -2   9  126.93    5.25
   3  -2   9  121.70    8.55
   3  -2   9  122.26    5.84
   3  -2   9  120.50    6.02
   3  -2   9  144.61    7.72
   3  -2   9  129.62    6.43
   3  -2   9  131.76    5.95
   3  -2  10   71.40    4.42
   3  -2  10   66.64    4.12
   3  -2  10   53.61    6.01
   3  -2  10   71.16    4.38
   3  -2  10   71.02    4.34
   3  -2  10   62.24    5.11
   3  -2  10   74.35    4.86
   3  -2  10   72.67    5.48
   3  -2  10   76.78    4.13
   3  -2  10   77.05    4.89
  -3  -2 -10   70.93    6.79
   3  -2  10   64.62    6.77
   3  -2  10   68.43    3.78
   3  -2  10   69.91    4.58
   3  -2  10   69.66    4.34
   3  -2  10   68.62    3.64
   3  -2  11  221.55    7.91
   3  -2  11  242.04    8.95
   3  -2  11  225.56    9.08
   3  -2  11  233.66    9.52
   3  -2  11  226.85   13.41
   3  -2  11  219.34    8.55
   3  -2  11  225.17    9.31
   3  -2  11  229.38    8.27
  -3  -2 -11  235.43   12.98
   3  -2  11  222.93    8.72
   3  -2  12  182.36    7.96
   3  -2  12  163.78    7.30
   3  -2  12  158.00    6.19
   3  -2  12  156.47    6.58
   3  -2  12  160.99    6.80
   3  -2  12  167.24    6.62
   3  -2  13   55.01    3.97
   3  -2  13   43.82    2.95
   3  -2  13   45.15    3.44
   3  -2  13   52.89    3.30
   3  -2  14   12.84    1.79
   3  -2  15  116.30    4.25
  -3  -1  17   21.66    1.59
  -3  -1  16   63.88    3.61
  -3  -1  16   64.28    3.42
   3  -1 -16   67.60    3.66
  -3  -1  15   78.29    4.34
  -3  -1  15   74.42    3.90
  -3  -1  14   48.52    3.54
  -3  -1  14   46.32    3.62
  -3  -1  14   50.76    3.46
  -3  -1  13    4.82    1.63
   3  -1 -13    9.03    3.03
  -3  -1  13    8.13    1.50
  -3  -1  13    8.45    2.05
  -3  -1  13    6.43    2.87
  -3  -1  13    6.67    1.67
  -3  -1  13    3.28    1.47
   3  -1 -12   13.26    3.65
  -3  -1  12   16.60    2.47
  -3  -1  12   15.33    2.93
  -3  -1  12   14.54    1.92
  -3  -1  12   11.66    2.51
  -3  -1  12   12.82    3.19
  -3  -1  12   12.66    2.15
  -3  -1  12    6.54    3.01
  -3  -1  12   11.85    1.95
  -3  -1  12   13.39    1.89
  -3  -1  11   31.84    5.29
  -3  -1  11   46.50    3.77
  -3  -1  11   52.76    3.25
  -3  -1  11   50.07    3.53
   3  -1 -11   44.65    5.76
  -3  -1  11   44.21    4.13
  -3  -1  11   46.33    3.59
  -3  -1  11   39.89    4.80
  -3  -1  11   46.65    4.51
  -3  -1  11   50.35    3.28
  -3  -1  11   51.68    3.36
  -3  -1  11   46.69    3.32
  -3  -1  10    7.68    1.80
  -3  -1  10    6.88    1.61
  -3  -1  10    6.09    1.32
  -3  -1  10   12.49    3.48
  -3  -1  10    5.68    2.30
  -3  -1  10    4.25    1.51
  -3  -1  10    6.70    2.00
  -3  -1  10    6.88    1.42
  -3  -1  10    6.84    1.43
   3  -1 -10    5.75    2.43
  -3  -1  10    7.99    2.00
  -3  -1  10    6.52    1.49
  -3  -1   9  106.25    4.81
  -3  -1   9  102.00    4.39
  -3  -1   9   99.82    6.55
  -3  -1   9  103.16    4.91
  -3  -1   9   90.14    5.34
  -3  -1   9  109.76    5.81
   3  -1  -9   99.08    7.40
  -3  -1   9  113.87    6.28
  -3  -1   9  104.55    5.07
  -3  -1   9  102.83    8.19
  -3  -1   9   98.60    4.73
  -3  -1   9  105.02    4.60
  -3  -1   9  102.13    4.51
  -3  -1   9  102.17    4.48
  -3  -1   8  141.11    9.21
   3  -1  -8  152.16    8.62
  -3  -1   8  137.07    8.22
  -3  -1   8  136.97    5.57
  -3  -1   8  147.95    7.43
  -3  -1   8  150.95    6.98
  -3  -1   8  132.95    5.39
  -3  -1   8  139.47    5.30
  -3  -1   8  136.27    5.09
  -3  -1   8  137.93    5.29
  -3  -1   8  138.79    8.27
  -3  -1   7 1080.24   31.44
  -3  -1   7 1086.07   31.43
  -3  -1   7 1125.08   29.47
  -3  -1   7 1109.20   32.91
  -3  -1   7 1100.26   28.83
   3  -1  -7 1128.99   31.49
  -3  -1   6 1523.91   40.66
   3  -1  -6 1559.00   40.45
  -3  -1   6 1575.47   40.55
  -3  -1   6 1548.53   38.36
  -3  -1   5 1229.27   30.43
   3  -1  -5 1235.43   32.40
  -3  -1   5 1224.42   30.36
  -3  -1   4  886.30   24.58
  -3  -1   4  917.83   22.56
   3  -1  -4  916.37   24.43
  -3  -1   4  878.74   22.57
  -3  -1   3  188.00    7.52
  -3  -1   3  180.33    6.10
   3  -1  -3  187.19    7.39
  -3  -1   3  185.20    5.95
  -3  -1   2  313.55    8.99
   3  -1  -2  340.90    9.73
  -3  -1   2  322.54    8.69
   3  -1  -2  322.52   10.43
  -3  -1   2  328.63   10.63
  -3  -1   1   37.00    1.91
   3  -1  -1   32.91    2.25
   3  -1  -1   32.14    2.60
  -3  -1   1   27.70    2.53
   3  -1  -1   30.93    2.09
  -3  -1   1   28.70    1.45
   3  -1   0  672.14   17.16
  -3  -1   0  655.83   18.21
   3  -1   0  675.19   17.10
  -3  -1   0  659.86   15.93
   3  -1   1  573.34   15.46
   3  -1   1  572.74   14.74
  -3  -1  -1  523.19   12.80
  -3  -1  -1  560.43   15.77
   3  -1   2  316.44   10.76
   3  -1   2  327.93   10.65
   3  -1   2  332.19    8.90
  -3  -1  -2  303.15   10.85
   3  -1   3 1079.70   28.46
   3  -1   3 1139.78   29.62
   3  -1   3 1176.56   30.16
   3  -1   3 1154.19   27.08
   3  -1   3 1152.41   28.85
   3  -1   4  399.81   13.48
   3  -1   4  398.93   12.48
   3  -1   4  425.89   14.08
   3  -1   4  397.10   11.12
   3  -1   4  391.79   10.11
   3  -1   4  421.89   12.99
   3  -1   5 3059.66   73.65
   3  -1   5 3221.80   73.12
   3  -1   5 3074.32   74.46
   3  -1   5 2965.28   68.39
   3  -1   5 3187.03   72.14
   3  -1   5 3168.10   70.43
   3  -1   6 1138.49   32.84
   3  -1   6 1175.73   28.99
   3  -1   6 1200.83   31.00
   3  -1   6 1189.78   33.66
   3  -1   6 1185.09   29.65
   3  -1   6 1189.94   32.51
   3  -1   7   78.32    4.30
   3  -1   7   82.29    5.13
   3  -1   7   87.43    4.07
   3  -1   7   87.27    3.82
   3  -1   7   83.24    3.98
   3  -1   7   80.21    4.20
   3  -1   7   79.83    4.00
   3  -1   7   77.02    6.04
   3  -1   7   81.10    4.45
   3  -1   7   85.22    4.10
   3  -1   7   80.24    6.44
   3  -1   7   73.91    4.50
   3  -1   7   82.92    4.32
   3  -1   7   83.78    5.98
   3  -1   7   79.07    3.93
   3  -1   7   83.91    3.91
   3  -1   8   39.82    2.80
   3  -1   8   34.04    3.04
   3  -1   8   35.74    2.79
   3  -1   8   34.39    2.57
   3  -1   8   37.11    2.82
   3  -1   8   35.17    3.10
   3  -1   8   37.54    2.79
   3  -1   8   34.23    4.37
   3  -1   8   42.60    4.55
   3  -1   8   35.41    3.45
   3  -1   8   39.15    3.08
   3  -1   8   35.39    2.48
   3  -1   8   37.64    4.77
   3  -1   8   39.30    3.47
   3  -1   8   36.00    2.79
   3  -1   8   33.03    2.84
   3  -1   8   32.08    2.28
   3  -1   8   35.18    2.71
   3  -1   8   36.57    2.87
   3  -1   8   30.23    2.14
   3  -1   9   84.19    4.56
   3  -1   9   81.04    4.95
   3  -1   9   81.79    4.35
   3  -1   9   73.79    5.27
   3  -1   9   73.47    6.70
   3  -1   9   86.96    5.62
   3  -1   9   76.79    7.16
   3  -1   9   83.92    4.13
   3  -1   9   82.34    4.49
   3  -1   9   72.91    4.60
   3  -1   9   87.60    5.03
   3  -1   9   81.81    3.93
   3  -1   9   84.74    4.58
   3  -1   9   87.11    5.19
   3  -1   9   89.74    4.75
   3  -1   9   80.37    3.83
   3  -1  10   19.37    2.74
   3  -1  10   24.08    2.61
   3  -1  10   24.00    2.93
   3  -1  10   21.36    2.26
   3  -1  10   24.16    4.20
   3  -1  10   22.47    3.15
   3  -1  10   21.88    2.73
   3  -1  10   23.80    2.14
   3  -1  10   23.43    2.65
   3  -1  10   18.21    2.50
   3  -1  10   20.89    4.32
   3  -1  11   30.90    3.35
   3  -1  11   23.95    4.34
   3  -1  11   34.95    3.34
   3  -1  11   27.30    3.19
   3  -1  11   26.76    2.56
   3  -1  11   30.36    2.49
  -3  -1 -11   31.74    4.67
   3  -1  11   27.19    2.97
   3  -1  11   32.33    5.00
   3  -1  12    7.11    1.89
   3  -1  12    8.72    2.12
   3  -1  12    6.26    1.63
   3  -1  12    8.47    2.06
   3  -1  12    7.89    2.14
   3  -1  12    8.90    2.22
   3  -1  12    7.41    1.59
   3  -1  13   51.93    3.91
   3  -1  13   50.05    3.35
   3  -1  13   49.22    3.48
   3  -1  13   50.29    3.98
   3  -1  13   48.05    3.76
   3  -1  14   21.09    2.46
   3  -1  14   20.63    2.14
   3  -1  14   19.12    2.03
   3  -1  15   19.68    1.91
  -3   0  17    3.31    0.89
   3   0 -17    4.04    0.88
   3   0 -16  225.78    7.62
  -3   0  16  218.74    7.56
  -3   0  16  208.64    7.18
  -3   0  15  115.46    5.22
  -3   0  15  121.58    5.71
  -3   0  14   64.63    4.09
  -3   0  14   76.16    4.66
  -3   0  13    7.53    1.83
   3   0 -13    7.51    2.83
  -3   0  13    6.10    1.78
  -3   0  13    1.79    2.37
  -3   0  13    4.16    1.91
  -3   0  13    5.93    1.36
  -3   0  12   15.46    2.34
  -3   0  12   16.43    2.36
  -3   0  12   12.10    3.72
  -3   0  12   20.39    2.69
   3   0 -12   20.22    4.27
  -3   0  12   15.57    2.91
  -3   0  12   22.53    2.71
  -3   0  12   16.65    2.09
  -3   0  12   15.77    2.12
  -3   0  12   12.13    2.58
   3   0 -11   14.48    3.70
  -3   0  11   16.42    2.35
  -3   0  11   14.98    3.92
  -3   0  11   18.23    2.82
  -3   0  11   16.58    2.45
  -3   0  11   20.86    2.45
  -3   0  11   18.62    1.99
  -3   0  11   15.25    3.15
  -3   0  11   19.34    3.16
  -3   0  11   19.49    2.57
  -3   0  11   16.26    1.98
  -3   0  11   17.16    2.14
  -3   0  10   30.74    2.92
  -3   0  10   39.59    4.44
  -3   0  10   37.58    3.03
  -3   0  10   36.66    3.80
  -3   0  10   33.38    3.43
   3   0 -10   43.03    5.19
  -3   0  10   31.17    2.90
  -3   0  10   33.17    5.16
  -3   0  10   38.51    2.72
  -3   0  10   29.02    2.35
  -3   0  10   34.77    2.67
  -3   0   9    0.29    1.67
  -3   0   9    0.47    1.92
  -3   0   9   -0.14    1.03
  -3   0   9    0.75    0.79
  -3   0   9    2.16    1.32
  -3   0   9    0.55    1.08
  -3   0   9    0.60    1.10
  -3   0   9    0.69    0.97
   3   0  -9    0.39    1.75
  -3   0   9    0.40    1.15
  -3   0   9   -0.23    1.03
  -3   0   8  137.51    9.00
  -3   0   8  138.07    6.68
  -3   0   8  126.17    4.88
  -3   0   8  124.21    5.27
  -3   0   8  149.30    7.40
   3   0  -8  132.23    8.07
  -3   0   8  132.22    5.06
  -3   0   8  138.87    7.74
  -3   0   7 1864.94   47.84
  -3   0   7 1901.93   46.78
  -3   0   7 1813.84   50.13
  -3   0   7 1898.40   48.31
  -3   0   7 1870.39   45.97
   3   0  -7 1945.01   48.92
  -3   0   6  549.06   17.60
   3   0  -6  563.41   18.07
  -3   0   6  584.95   17.91
  -3   0   6  576.31   16.66
   3   0  -5 2525.65   60.31
  -3   0   5 2509.60   59.94
  -3   0   5 2460.23   58.42
  -3   0   4    0.86    0.87
  -3   0   4    1.51    1.23
  -3   0   4    1.60    0.90
  -3   0   4    1.15    1.21
   3   0  -4    1.06    1.19
  -3   0   3  201.26    7.83
   3   0  -3  204.90    7.70
  -3   0   3  197.41    6.59
  -3   0   3  189.77    6.43
  -3   0   3  194.15    7.45
  -3   0   2  145.16    5.05
   3   0  -2  144.13    6.09
  -3   0   2  144.54    6.19
  -3   0   2  147.64    5.08
   3   0  -2  143.82    4.74
  -3   0   1  603.57   16.82
   3   0  -1  604.94   16.72
  -3   0   1  613.72   15.24
   3   0  -1  600.28   15.15
  -3   0   0    8.19    0.99
   3   0   0    9.10    1.32
   3   0   0    7.28    1.09
  -3   0   0    6.94    1.46
   3   0   1   36.75    2.76
  -3   0  -1   34.67    2.86
   3   0   1   37.71    1.44
   3   0   2  742.58   19.61
   3   0   2  720.40   19.73
   3   0   2  695.43   16.42
   3   0   2  715.87   18.54
  -3   0  -2  715.71   19.88
   3   0   3   16.60    2.16
   3   0   3   13.54    1.68
   3   0   3   14.72    1.11
   3   0   3   18.74    2.42
   3   0   4 6284.76  137.81
   3   0   4 6329.44  138.27
   3   0   4 6082.48  135.69
   3   0   5  965.94   27.66
   3   0   5  988.43   27.16
   3   0   5  993.13   28.31
   3   0   5  970.75   24.36
   3   0   5 1033.33   25.96
   3   0   6  856.75   26.40
   3   0   6  892.93   24.26
   3   0   6  939.71   26.27
   3   0   6  918.13   27.34
   3   0   6  896.40   23.14
   3   0   7  122.04    4.93
   3   0   7  123.11    4.81
   3   0   7  118.02    5.02
   3   0   7  131.90    7.92
   3   0   7  116.92    5.54
   3   0   7  123.51    5.42
   3   0   7  134.95    6.43
   3   0   7  126.08    8.12
   3   0   7  123.90    5.78
   3   0   7  121.58    7.37
   3   0   7  115.21    5.38
   3   0   7  120.06    4.95
   3   0   7  122.71    5.15
   3   0   7  125.21    5.64
   3   0   8   57.65    3.94
   3   0   8   62.23    3.56
   3   0   8   63.57    3.63
   3   0   8   54.41    3.73
   3   0   8   56.69    5.50
   3   0   8   66.72    4.52
   3   0   8   58.35    3.84
   3   0   8   54.90    5.65
   3   0   8   55.20    4.06
   3   0   8   60.89    3.17
   3   0   8   60.49    3.71
   3   0   8   57.40    3.96
   3   0   8   57.07    3.41
   3   0   9 1190.49   30.87
   3   0   9 1214.02   29.82
   3   0   9 1155.73   35.70
   3   0   9 1129.08   28.68
   3   0   9 1214.92   37.05
   3   0   9 1157.28   31.62
   3   0   9 1152.19   30.80
   3   0   9 1153.89   30.37
   3   0  10   20.20    2.73
   3   0  10   20.99    2.69
   3   0  10   19.97    2.67
   3   0  10   17.06    3.55
   3   0  10   16.28    1.93
   3   0  10   15.95    2.55
   3   0  10   17.33    4.02
   3   0  11    8.19    2.10
  -3   0 -11    3.55    2.44
   3   0  11    8.26    2.10
   3   0  11    7.42    2.08
   3   0  11    8.31    2.07
   3   0  11   10.09    2.20
   3   0  11    8.39    1.55
   3   0  11    6.07    2.91
   3   0  11    9.70    2.15
   3   0  11    3.00    2.20
   3   0  12  330.14   12.25
   3   0  12  322.28   12.00
   3   0  12  356.77   12.26
   3   0  12  358.36   12.63
   3   0  12  334.04   10.40
   3   0  12  346.60   11.97
   3   0  12  343.04   11.73
   3   0  13   98.07    5.02
   3   0  13   94.93    5.16
   3   0  13   98.52    5.40
   3   0  13   99.19    5.64
   3   0  13   87.70    4.79
   3   0  13   80.44    5.08
   3   0  14  133.50    5.75
   3   0  14  139.40    6.02
   3   0  14  144.74    5.62
   3   0  14  135.29    6.20
   3   0  15   75.95    3.70
  -3   1  17   22.38    1.60
  -3   1  16   56.07    3.04
  -3   1  16   59.96    3.48
   3   1 -16   64.03    3.55
  -3   1  16   61.58    3.39
  -3   1  16   67.24    3.49
  -3   1  15   72.32    4.01
  -3   1  15   78.19    4.40
  -3   1  14   47.67    3.52
  -3   1  14   44.87    3.68
  -3   1  13    7.45    2.01
   3   1 -13    4.77    2.40
  -3   1  13    4.15    2.69
  -3   1  13    7.26    1.99
  -3   1  12   12.41    2.01
  -3   1  12   10.75    2.17
  -3   1  12   10.28    2.04
  -3   1  12   12.69    3.70
   3   1 -12   11.08    3.39
  -3   1  12   10.81    2.66
  -3   1  12   11.03    1.74
  -3   1  11   39.66    3.25
  -3   1  11   49.54    3.32
  -3   1  11   55.36    3.52
  -3   1  11   49.29    3.78
  -3   1  11   48.51    6.43
  -3   1  11   53.33    4.02
  -3   1  11   47.41    4.25
  -3   1  11   38.87    4.36
   3   1 -11   51.27    5.92
  -3   1  10    7.38    1.60
  -3   1  10    6.60    2.21
   3   1 -10    6.60    2.51
  -3   1  10    9.30    1.85
  -3   1  10    3.69    2.39
  -3   1  10    5.56    1.39
  -3   1  10    8.09    1.88
  -3   1  10    5.39    1.53
  -3   1  10    5.83    1.39
  -3   1  10    4.50    1.79
  -3   1   9  110.37    5.08
  -3   1   9  106.60    4.73
  -3   1   9  101.58    6.80
  -3   1   9  103.95    5.04
  -3   1   9  101.34    5.65
  -3   1   9   93.52    4.89
  -3   1   9  116.76    6.68
  -3   1   9  107.91    8.55
  -3   1   9  119.76    5.38
  -3   1   9  104.01    4.62
  -3   1   8  143.99    7.14
  -3   1   8  140.19    7.56
  -3   1   8  145.18    5.79
  -3   1   8  133.51    6.10
  -3   1   8  139.66    5.31
  -3   1   8  130.27    5.15
  -3   1   8  142.57    5.68
  -3   1   7 1097.30   29.63
  -3   1   7 1164.33   30.92
  -3   1   7 1096.27   29.03
  -3   1   7 1118.27   30.32
  -3   1   7 1162.25   30.21
  -3   1   6 1549.51   38.80
  -3   1   6 1582.10   39.37
  -3   1   6 1550.54   38.49
  -3   1   6 1519.10   38.93
  -3   1   5 1218.78   30.84
  -3   1   5 1166.08   30.49
  -3   1   5 1226.22   30.74
  -3   1   4  824.67   23.94
  -3   1   4  903.88   23.09
   3   1  -4  850.53   23.65
  -3   1   4  904.85   22.73
  -3   1   3  180.82    7.37
  -3   1   3  176.86    6.65
  -3   1   3  179.80    6.50
   3   1  -3  175.75    4.82
   3   1  -3  177.28    7.18
  -3   1   2  314.38   10.37
   3   1  -2  318.63   10.34
   3   1  -2  309.95    7.80
  -3   1   2  317.89    9.49
   3   1  -1   23.45    2.27
  -3   1   1   28.18    2.49
  -3   1   1   29.94    2.14
   3   1  -1   27.09    1.46
  -3   1   0  657.63   18.13
   3   1   0  662.94   16.28
   3   1   1  520.80   15.20
  -3   1  -1  564.01   15.90
   3   1   1  549.74   14.31
   3   1   2  307.88   10.53
  -3   1  -2  307.14   10.79
   3   1   2  328.48    9.82
   3   1   3 1112.86   27.13
   3   1   3 1094.44   28.53
   3   1   3 1066.03   24.50
   3   1   3 1061.13   27.41
   3   1   4  401.48   13.30
   3   1   4  428.81   12.66
   3   1   4  387.03   13.91
   3   1   4  434.51   10.91
   3   1   5 3122.87   71.24
   3   1   5 2987.29   75.57
   3   1   5 3239.10   73.10
   3   1   6 1209.33   29.24
   3   1   6 1224.26   30.48
   3   1   6 1146.72   29.04
   3   1   6 1176.46   33.40
   3   1   6 1133.39   29.17
   3   1   7   79.24    4.35
   3   1   7   77.58    4.36
   3   1   7   79.01    4.30
   3   1   7   69.29    6.06
   3   1   7   81.56    4.47
   3   1   7   79.39    3.75
   3   1   8   36.10    3.09
   3   1   8   34.30    3.14
   3   1   8   37.03    3.06
   3   1   8   33.47    4.54
   3   1   8   34.15    2.98
  -3   1  -8   33.91    2.60
   3   1   8   38.19    3.22
   3   1   9   76.59    4.78
   3   1   9   77.01    4.84
   3   1   9   66.23    6.34
   3   1   9   87.22    7.54
   3   1   9   83.70    5.07
   3   1  10   21.53    2.96
   3   1  10   25.14    2.87
   3   1  10   21.76    2.89
   3   1  10   21.35    2.79
   3   1  10   17.49    3.74
   3   1  10   21.36    4.23
   3   1  11   25.32    3.14
   3   1  11   27.78    4.73
   3   1  11   30.14    3.25
   3   1  11   29.19    3.27
   3   1  11   28.08    3.18
   3   1  11   30.68    3.04
   3   1  11   24.43    3.14
   3   1  11   33.25    5.05
  -3   1 -11   32.51    4.77
   3   1  12    8.53    2.19
   3   1  12    6.80    2.04
   3   1  12   11.93    2.44
   3   1  12    8.49    1.96
   3   1  12    5.30    1.89
   3   1  12    4.77    1.90
   3   1  13   47.56    3.76
   3   1  13   46.60    3.85
   3   1  13   46.01    3.85
   3   1  13   55.68    4.04
   3   1  13   53.36    3.60
   3   1  13   53.50    3.74
   3   1  14   20.99    2.20
   3   1  14   23.90    2.47
   3   1  14   25.99    2.53
   3   1  15   19.46    1.86
   3   1  15   21.70    1.93
  -3   2  16    4.37    1.23
   3   2 -16    4.56    1.17
  -3   2  16    4.64    1.22
  -3   2  16    4.10    1.07
  -3   2  16    5.49    1.18
   3   2 -15   79.20    4.45
  -3   2  15   86.83    4.56
  -3   2  15   79.12    4.20
  -3   2  15   78.14    3.88
  -3   2  15   85.84    4.54
  -3   2  14   90.22    5.13
  -3   2  14   85.70    4.87
  -3   2  13   82.25    5.07
  -3   2  13   92.31    5.42
  -3   2  12   96.05    4.80
  -3   2  12   86.35    8.59
  -3   2  12   97.66    5.61
  -3   2  12   95.75    5.48
   3   2 -12   90.38    8.17
  -3   2  11  136.85    6.07
  -3   2  11  149.86    6.93
  -3   2  11  152.31    7.08
  -3   2  11  169.64    6.76
  -3   2  11  146.43    7.60
   3   2 -11  135.81    9.75
  -3   2  11  154.71   11.16
   3   2 -10  107.67    8.27
  -3   2  10  120.93    5.86
  -3   2  10  109.09    5.68
  -3   2  10  115.76    5.36
  -3   2  10  112.20    6.33
  -3   2  10  109.09    8.95
  -3   2  10  110.25    7.22
   3   2 -10  110.23    5.12
  -3   2   9  200.78    9.53
  -3   2   9  198.87    7.21
   3   2  -9  191.17   10.58
  -3   2   9  190.22    7.40
  -3   2   9  178.21    7.33
  -3   2   9  187.70    8.11
  -3   2   9  190.48   11.46
   3   2  -9  186.10    6.96
  -3   2   9  171.52    6.99
   3   2  -8  303.43   13.08
  -3   2   8  327.23    9.77
  -3   2   8  288.91    9.67
  -3   2   8  295.39    9.80
  -3   2   8  297.20   11.11
  -3   2   8  304.61   10.56
  -3   2   8  317.01   12.18
   3   2  -8  294.36    9.44
  -3   2   8  282.44   13.96
  -3   2   7  356.95   15.06
   3   2  -7  377.67   14.12
  -3   2   7  347.82   10.70
  -3   2   7  360.17   12.59
  -3   2   7  363.38   12.98
  -3   2   6 1099.68   32.23
  -3   2   6 1134.42   29.90
  -3   2   6 1131.61   29.95
   3   2  -6 1104.81   30.79
  -3   2   5 1220.11   30.03
  -3   2   5 1263.64   30.96
   3   2  -5 1217.76   32.56
  -3   2   4   52.81    3.11
   3   2  -4   51.24    3.76
  -3   2   4   51.58    3.93
   3   2  -3  491.57   14.33
  -3   2   3  473.74   14.46
  -3   2   3  454.08   13.76
  -3   2   3  459.89   12.81
   3   2  -2  887.08   22.65
  -3   2   2  824.47   21.10
  -3   2   2  868.34   22.74
   3   2  -1  752.00   20.05
  -3   2   1  758.80   20.26
   3   2   0  215.29    6.51
  -3   2   0  230.62    8.10
   3   2   1  607.17   16.80
  -3   2  -1  627.43   17.36
   3   2   1  600.37   15.87
   3   2   2   22.75    2.32
  -3   2  -2   25.84    2.64
   3   2   2   22.00    2.08
   3   2   3  216.42    8.56
   3   2   3  218.12    8.66
   3   2   3  225.45    8.26
  -3   2  -3  207.14    8.67
   3   2   4 1541.91   39.67
   3   2   4 1575.86   40.02
   3   2   5  867.34   25.37
   3   2   5  907.31   25.98
   3   2   6  319.33   13.03
   3   2   6  348.10   10.51
   3   2   6  336.57   10.60
   3   2   6  339.88   13.70
   3   2   6  344.63   10.61
   3   2   7  313.67   10.22
   3   2   7  311.71    9.94
   3   2   7  273.10   12.72
   3   2   7  293.87   13.28
  -3   2  -7  308.32   10.03
   3   2   7  318.13   10.18
   3   2   7  286.25   10.04
   3   2   8  170.99    7.32
  -3   2  -8  183.20    7.25
   3   2   8  163.34    9.64
   3   2   8  178.09    7.48
   3   2   8  180.90    7.32
   3   2   8  193.40   10.81
   3   2   8  186.67    7.48
   3   2   9  126.09    6.35
   3   2   9  137.87    6.47
   3   2   9  116.28    8.50
   3   2   9  130.50    5.96
   3   2   9  128.40    9.20
   3   2   9  129.20    6.45
  -3   2  -9  137.39    6.12
   3   2  10   69.56    4.77
   3   2  10   76.36    4.97
   3   2  10   70.76    4.77
   3   2  10   54.36    6.08
  -3   2 -10   78.92    7.07
   3   2  10   66.39    6.88
   3   2  10   68.78    4.72
   3   2  10   73.99    4.42
   3   2  10   69.14    4.61
  -3   2 -10   74.85    4.35
   3   2  11  227.83    9.62
   3   2  11  246.08    9.74
   3   2  11  242.32   13.72
   3   2  11  231.82    9.72
   3   2  11  253.00    9.78
   3   2  11  244.93    9.81
   3   2  11  235.32    8.98
   3   2  11  229.55    9.56
  -3   2 -11  236.95   13.12
   3   2  12  164.86    7.67
   3   2  12  162.78    7.58
   3   2  12  165.68    7.90
   3   2  12  170.26    7.68
   3   2  12  173.99    7.12
   3   2  12  178.80    7.91
   3   2  13   53.62    3.91
   3   2  13   52.48    3.98
   3   2  13   54.54    3.42
   3   2  13   59.51    4.02
   3   2  13   51.57    3.77
   3   2  14   11.07    1.88
   3   2  14   10.11    1.83
   3   2  15  125.42    4.76
   3   2  15  131.28    5.00
  -3   3  16   94.30    4.01
  -3   3  16   90.19    3.79
   3   3 -16   85.38    3.60
  -3   3  16   92.91    3.70
  -3   3  15   52.37    3.32
   3   3 -15   57.01    3.39
  -3   3  15   60.63    3.68
  -3   3  15   57.82    3.51
  -3   3  15   55.51    3.45
  -3   3  14   87.80    4.94
   3   3 -14  100.41    5.16
  -3   3  14   96.79    5.22
  -3   3  14   94.82    4.78
  -3   3  14   99.11    5.26
  -3   3  13  119.99    6.28
  -3   3  13  127.25    6.39
  -3   3  13  111.25    5.97
  -3   3  12  108.47    9.32
   3   3 -12  100.81    8.31
  -3   3  12  116.20    6.21
   3   3 -12  116.09    5.34
  -3   3  12  119.37    6.23
  -3   3  11   80.96    5.02
  -3   3  11   77.40    4.95
  -3   3  11   72.44    5.14
  -3   3  11   74.34    7.67
   3   3 -11   75.29    7.03
  -3   3  11   92.06    4.80
   3   3 -11   75.23    4.39
  -3   3  10  462.01   14.48
   3   3 -10  437.08   18.41
  -3   3  10  441.05   14.36
  -3   3  10  419.48   14.83
  -3   3  10  486.08   14.20
  -3   3  10  485.78   20.30
   3   3 -10  458.24   13.94
  -3   3   9  155.12    6.78
  -3   3   9  155.64    6.79
   3   3  -9  148.79    9.19
  -3   3   9  144.45    6.98
  -3   3   9  159.99   10.31
  -3   3   9  155.91    6.55
   3   3  -9  155.46    6.51
  -3   3   8   21.96    2.22
  -3   3   8   19.70    2.25
   3   3  -8   18.18    3.16
   3   3  -8   18.65    1.84
  -3   3   8   21.91    2.34
  -3   3   8   18.75    2.73
   3   3  -8   16.54    1.98
  -3   3   8   15.30    2.20
  -3   3   8   15.47    3.31
  -3   3   7   53.88    5.19
  -3   3   7   60.14    3.43
  -3   3   7   48.10    3.20
  -3   3   7   54.13    4.45
  -3   3   7   53.37    3.36
   3   3  -7   47.84    3.12
   3   3  -7   50.40    4.65
  -3   3   6  743.96   23.82
  -3   3   6  775.99   22.79
   3   3  -6  738.23   22.52
  -3   3   5  391.68   13.70
   3   3  -5  369.14   13.06
  -3   3   4   47.11    3.91
   3   3  -4   40.24    3.39
  -3   3   3  630.78   11.84
   3   3  -3  656.35   11.69
   3   3  -2 2897.41   23.31
  -3   3   2 2903.35   23.76
  -3   3   1  135.26    5.80
   3   3   0   31.13    2.45
  -3   3   0   35.16    2.71
   3   3   1  125.32    5.39
  -3   3  -1  121.23    5.63
   3   3   2  619.30   17.43
  -3   3  -2  598.74   17.69
   3   3   3 1292.47   32.92
   3   3   3 1319.32   33.19
  -3   3  -3 1275.71   32.03
  -3   3  -3 1253.79   33.33
   3   3   4   17.88    2.39
  -3   3  -4   15.74    1.78
   3   3   4   16.71    2.41
  -3   3  -4   12.97    2.28
   3   3   5  169.87    8.36
   3   3   5  204.41    9.20
  -3   3  -6  303.94    9.62
   3   3   6  293.99    9.48
   3   3   6  287.05   11.99
  -3   3  -6  282.07    8.71
   3   3   6  311.47   12.66
  -3   3  -6  294.28    9.85
   3   3   6  287.92    9.43
   3   3   7  408.45   12.58
   3   3   7  390.89   15.51
   3   3   7  413.98   12.67
   3   3   7  402.75   16.18
   3   3   7  411.58   12.49
  -3   3  -7  417.88   12.51
  -3   3  -7  425.35   13.07
   3   3   7  399.67   12.56
  -3   3  -7  398.76   11.45
   3   3   8   26.07    2.64
   3   3   8   19.14    2.44
   3   3   8   19.31    2.37
   3   3   8   25.06    2.60
  -3   3  -8   19.45    1.81
   3   3   8   23.27    2.78
   3   3   8   18.99    2.10
  -3   3  -8   24.47    2.34
  -3   3  -8   24.01    2.59
   3   3   8   23.61    3.65
   3   3   8   22.42    3.78
  -3   3  -9   49.84    3.79
   3   3   9   52.26    3.94
   3   3   9   52.26    3.53
   3   3   9   52.41    5.72
   3   3   9   52.12    3.92
   3   3   9   45.45    3.71
   3   3   9   48.98    3.92
   3   3   9   54.34    4.20
   3   3   9   55.30    3.94
   3   3   9   48.88    5.45
   3   3  10    9.85    2.06
   3   3  10   12.50    2.33
   3   3  10    9.29    2.23
  -3   3 -10   10.26    1.92
   3   3  10   14.98    3.57
   3   3  10    9.69    1.89
   3   3  10    9.45    1.82
   3   3  10   11.80    2.41
   3   3  10    5.73    2.43
  -3   3 -10    2.66    1.96
   3   3  11   76.99    4.89
   3   3  11   74.00    4.86
   3   3  11   86.09    5.35
   3   3  11   74.62    4.38
   3   3  11   78.84    4.91
  -3   3 -11   79.08    7.05
   3   3  11   65.59    6.91
  -3   3 -11   87.06    4.87
   3   3  12   54.07    3.99
   3   3  12   61.51    4.20
   3   3  12   64.52    4.46
   3   3  12   58.61    3.63
   3   3  13   42.73    3.33
   3   3  13   42.44    3.43
   3   3  13   42.64    3.51
   3   3  14   41.08    2.79
   3   3  14   37.62    2.93
  -3   4  15   28.65    2.32
  -3   4  15   26.99    2.40
  -3   4  14   42.92    3.31
  -3   4  14   43.47    3.11
  -3   4  14   40.71    3.25
  -3   4  14   41.25    3.32
   3   4 -14   45.96    3.03
  -3   4  14   40.96    2.91
  -3   4  13   13.67    2.26
  -3   4  13   18.68    2.31
  -3   4  13   15.34    2.41
   3   4 -13   11.84    1.95
  -3   4  13   13.69    2.41
   3   4 -13   13.08    1.76
  -3   4  12  135.60    6.80
   3   4 -12  143.66    6.54
  -3   4  12  124.59    6.61
  -3   4  12  134.73    6.78
  -3   4  12  140.13    6.73
   3   4 -12  140.75    6.26
  -3   4  11   40.27    3.70
  -3   4  11   37.34    5.33
  -3   4  11   43.81    3.24
   3   4 -11   34.20    4.69
  -3   4  11   42.44    3.72
  -3   4  11   39.21    3.57
   3   4 -11   43.04    3.45
  -3   4  10  255.89    9.11
   3   4 -10  233.35   12.32
  -3   4  10  230.77    9.31
   3   4 -10  233.90    8.23
  -3   4  10  245.10   13.48
  -3   4  10  229.79    9.51
  -3   4  10  233.77    9.34
   3   4 -10  251.68    9.32
  -3   4  10  248.12    9.71
  -3   4   9  379.76   12.99
  -3   4   9  400.26   17.29
  -3   4   9  419.24   12.83
  -3   4   9  380.87   12.79
   3   4  -9  405.33   12.02
  -3   4   9  380.38   12.77
  -3   4   9  383.25   13.02
  -3   4   9  393.29   14.90
   3   4  -9  366.06   15.75
   3   4  -9  405.58   12.85
  -3   4   8  115.95    5.79
   3   4  -8  112.68    5.21
   3   4  -8  127.44    7.87
  -3   4   8  117.97    7.48
  -3   4   8  122.07    5.91
  -3   4   8  132.10    5.79
  -3   4   8  133.21    8.69
  -3   4   8  139.31    6.07
  -3   4   8  115.71    5.77
   3   4  -8  128.76    5.91
  -3   4   7   76.47    4.38
   3   4  -7   76.89    3.99
  -3   4   7   82.53    4.43
  -3   4   7   78.31    6.00
  -3   4   7   86.83    4.54
   3   4  -7   79.62    5.76
  -3   4   7   82.14    4.50
  -3   4   7   84.39    6.43
   3   4  -7   78.71    4.35
  -3   4   6  282.83   12.26
  -3   4   6  264.81    9.47
  -3   4   6  307.62    9.72
  -3   4   6  283.69    9.59
  -3   4   6  288.12    9.74
  -3   4   6  307.86   12.65
   3   4  -6  297.69   11.57
  -3   4   6  309.77    9.95
   3   4  -6  283.62    9.11
   3   4  -6  273.93    9.34
   3   4  -5   39.60    3.47
  -3   4   5   46.42    4.15
  -3   4   5   36.56    2.81
  -3   4   5   44.19    4.24
  -3   4   5   41.88    2.95
   3   4  -5   41.24    2.80
   3   4  -4  422.20   13.72
  -3   4   4  436.35   15.46
   3   4  -3   37.62    2.98
  -3   4   2 1465.39   36.88
  -3   4   2 1566.09   39.50
   3   4  -1  360.74   10.76
  -3   4   1  334.95   10.88
  -3   4   1  351.47   12.67
  -3   4   0  472.32   13.74
   3   4   0  457.59   13.25
  -3   4   0  481.09   15.41
   3   4   1 1239.70   31.03
  -3   4  -1 1290.32   31.55
  -3   4  -1 1227.93   32.82
   3   4   2   22.06    2.23
  -3   4  -2   19.64    2.26
  -3   4  -2   27.26    2.78
   3   4   3  169.96    7.16
  -3   4  -3  165.60    7.43
  -3   4  -3  163.70    7.23
   3   4   4   44.19    3.63
  -3   4  -4   41.40    3.23
  -3   4  -4   47.25    3.07
  -3   4  -4   48.41    4.01
   3   4   5  157.63    7.90
   3   4   5  164.51    6.23
   3   4   5  177.95    5.88
   3   4   5  167.77    8.26
  -3   4  -5  158.99    6.63
   3   4   5  179.76    6.74
  -3   4  -5  167.79    8.56
  -3   4  -5  171.05    6.90
   3   4   6   51.16    3.21
   3   4   6   55.41    3.46
   3   4   6   55.16    4.67
   3   4   6   54.12    3.63
   3   4   6   52.03    2.80
  -3   4  -6   48.34    3.41
  -3   4  -6   51.84    4.86
   3   4   6   48.85    4.59
  -3   4  -6   57.31    3.76
   3   4   6   54.60    3.30
   3   4   7   56.58    3.54
   3   4   7   52.04    3.45
   3   4   7   50.47    4.83
   3   4   7   49.31    3.53
   3   4   7   53.15    3.54
   3   4   7   53.67    5.15
   3   4   7   57.74    3.97
  -3   4  -7   56.43    3.69
  -3   4  -7   58.64    4.00
  -3   4  -7   57.99    3.36
   3   4   8  156.93    6.82
  -3   4  -8  171.51    6.49
   3   4   8  168.34    7.09
   3   4   8  156.55    6.85
   3   4   8  155.66    7.13
  -3   4  -8  175.07    7.22
   3   4   8  169.27    7.31
  -3   4  -8  166.29    7.48
   3   4   8  171.48    9.91
   3   4   8  150.96    9.11
  -3   4  -9   97.36    7.98
   3   4   9  109.91    5.72
   3   4   9  107.23    5.54
   3   4   9  102.35    5.44
  -3   4  -9  113.13    5.03
   3   4   9  105.26    5.02
   3   4   9  100.83    7.85
   3   4   9   87.95    7.30
   3   4   9  111.31    5.97
  -3   4  -9  109.12    5.49
   3   4   9  101.54    5.73
  -3   4  -9  114.38    5.99
  -3   4  -9   96.36    7.34
   3   4  10  198.78    8.15
   3   4  10  197.40    8.80
   3   4  10  200.16    7.52
   3   4  10  187.40   11.19
   3   4  10  204.94    8.32
   3   4  10  199.55    8.14
  -3   4 -10  214.33    8.64
   3   4  10  193.24    8.55
   3   4  10  203.64    8.61
  -3   4 -10  193.74   10.84
   3   4  11   38.59    2.92
   3   4  11   44.14    3.43
   3   4  11   42.59    3.61
   3   4  11   37.00    3.60
  -3   4 -11   50.86    3.76
   3   4  11   47.93    4.07
   3   4  12    0.20    1.57
   3   4  12    1.37    1.42
   3   4  12    1.12    1.71
   3   4  13   29.01    2.58
   3   4  13   28.14    2.80
   3   4  14   67.43    3.28
  -3   5  15    0.09    0.79
  -3   5  14  118.02    5.22
  -3   5  13   67.79    3.98
  -3   5  13   66.75    4.30
  -3   5  13   58.43    4.00
   3   5 -13   64.05    3.69
  -3   5  12  244.09    9.74
  -3   5  12  282.28    9.96
  -3   5  12  264.40   10.03
  -3   5  12  260.33   10.01
   3   5 -12  259.75    8.96
   3   5 -12  267.74    9.54
  -3   5  11  317.94   11.54
   3   5 -11  309.92   10.37
  -3   5  11  325.64   11.45
   3   5 -11  289.76    9.77
  -3   5  11  309.73   11.30
  -3   5  11  316.73   11.42
   3   5 -11  316.14   11.12
  -3   5  10  116.85    6.35
   3   5 -10  122.78    5.71
  -3   5  10  124.88    6.43
   3   5 -10  132.81    5.82
  -3   5  10  132.18    6.06
  -3   5  10  132.83    6.71
  -3   5  10  118.34    6.39
   3   5 -10  124.97    6.33
  -3   5   9   77.89    6.75
  -3   5   9   83.78    5.13
   3   5  -9   77.25    6.29
  -3   5   9   91.51    5.28
   3   5  -9   83.68    4.43
  -3   5   9   94.49    5.49
  -3   5   9   87.14    5.27
  -3   5   9   72.49    6.11
  -3   5   9   84.19    4.68
  -3   5   9   91.14    4.98
   3   5  -9   96.16    4.84
   3   5  -9   84.65    5.08
   3   5  -8   69.30    5.59
   3   5  -8   66.76    4.06
  -3   5   8   77.77    4.80
  -3   5   8   76.66    4.50
  -3   5   8   73.37    4.69
  -3   5   8   67.24    5.96
  -3   5   8   69.29    4.53
  -3   5   8   71.19    6.14
  -3   5   8   75.57    4.50
   3   5  -8   67.04    4.38
  -3   5   8   66.10    4.45
  -3   5   7  139.66    6.14
  -3   5   7  134.71    6.36
  -3   5   7  129.53    6.21
   3   5  -7  126.72    5.71
  -3   5   7  128.41    6.19
  -3   5   7  129.99    8.43
  -3   5   7  136.86    8.03
  -3   5   7  123.89    6.10
   3   5  -7  123.20    7.18
   3   5  -7  129.49    6.04
  -3   5   6   51.82    3.44
  -3   5   6   46.89    3.50
  -3   5   6   47.93    3.50
   3   5  -6   50.27    4.09
  -3   5   6   50.13    5.04
  -3   5   6   49.59    3.62
  -3   5   6   50.89    4.41
  -3   5   6   47.86    3.47
   3   5  -6   44.52    3.15
   3   5  -6   45.31    3.30
   3   5  -5  300.67   10.01
  -3   5   5  307.91   10.26
   3   5  -5  338.16    9.67
  -3   5   5  345.71   14.30
  -3   5   5  313.27   10.67
  -3   5   5  324.28   10.99
   3   5  -5  334.96   11.72
  -3   5   5  317.69   11.95
  -3   5   4   31.69    3.04
  -3   5   4   34.15    2.85
  -3   5   4   40.69    2.84
   3   5  -4   36.75    3.02
  -3   5   4   41.54    3.00
   3   5  -4   36.69    2.65
  -3   5   4   43.34    4.55
  -3   5   4   39.78    3.09
   3   5  -4   33.51    2.63
  -3   5   3   79.05    4.51
  -3   5   3   87.36    4.34
  -3   5   3   82.75    4.13
  -3   5   3   83.86    4.23
   3   5  -3   86.04    4.15
   3   5  -2  607.67   16.51
  -3   5   2  694.42   21.41
  -3   5   1  754.99   18.97
  -3   5   1  786.69   23.28
   3   5   0  320.66    9.57
  -3   5   0  340.29   13.10
  -3   5   0  342.85   10.01
  -3   5  -1  293.55    9.27
  -3   5  -1  290.28   11.72
   3   5   1  276.88    8.76
   3   5   2   70.66    3.83
   3   5   2   80.19    3.70
  -3   5  -2   79.18    4.26
  -3   5  -2   87.44    5.56
  -3   5  -2   78.82    4.12
   3   5   3  420.04   13.06
  -3   5  -3  426.93   12.95
  -3   5  -3  420.86   13.55
  -3   5  -3  418.97   14.54
  -3   5  -3  440.32   13.03
   3   5   3  438.32   12.10
  -3   5  -4  176.16    6.86
   3   5   4  158.18    7.05
   3   5   4  155.26    6.25
   3   5   4  166.31    5.95
  -3   5  -4  154.99    7.41
  -3   5  -4  167.50    6.78
   3   5   5  131.32    5.92
   3   5   5  139.70    5.37
   3   5   5  127.32    6.67
  -3   5  -5  129.35    7.16
   3   5   5  134.47    5.60
  -3   5  -5  143.98    6.42
  -3   5  -5  140.68    6.25
   3   5   6    5.77    1.39
   3   5   6    5.91    1.36
   3   5   6    6.20    1.80
   3   5   6    4.91    1.59
   3   5   6    5.78    1.43
  -3   5  -6    7.13    1.64
   3   5   6    6.29    1.28
  -3   5  -6    5.87    1.60
  -3   5  -6    6.56    1.88
   3   5   7  157.79    6.21
   3   5   7  146.46    6.88
   3   5   7  149.42    6.61
   3   5   7  133.78    7.86
  -3   5  -7  157.95    6.47
   3   5   7  150.43    6.41
   3   5   7  164.27    5.82
  -3   5  -7  155.18    8.23
  -3   5  -7  136.12    8.39
  -3   5  -7  157.31    7.02
   3   5   7  149.42    6.61
  -3   5  -7  152.04    7.18
   3   5   8   34.59    2.82
   3   5   8   29.96    3.26
  -3   5  -8   37.40    3.45
  -3   5  -8   38.89    2.99
   3   5   8   33.26    3.01
  -3   5  -8   37.82    3.33
   3   5   8   34.19    3.19
   3   5   8   36.09    3.24
  -3   5  -8   32.95    3.84
   3   5   9   79.60    4.50
  -3   5  -9   82.25    4.85
   3   5   9   83.89    4.84
   3   5   9   82.66    5.33
  -3   5  -9   93.54    4.72
   3   5   9   78.85    4.94
  -3   5  -9   87.07    5.34
   3   5  10   73.27    4.71
  -3   5 -10   80.95    5.01
   3   5  10   70.07    4.47
   3   5  11   67.00    4.75
   3   5  11   66.03    4.43
  -3   5 -11   71.70    4.53
   3   5  11   65.47    4.15
   3   5  12   10.63    1.81
   3   5  12   11.83    2.01
   3   5  13   17.38    2.11
  -3   6  14   53.24    2.96
   3   6 -14   47.48    2.44
  -3   6  13    9.37    1.71
   3   6 -13    6.97    1.41
  -3   6  12  302.55   10.26
  -3   6  12  290.52   10.40
   3   6 -12  297.14   10.18
  -3   6  11   57.46    4.29
   3   6 -11   65.59    4.30
  -3   6  11   60.09    4.21
   3   6 -11   62.18    3.65
  -3   6  10   34.28    3.34
  -3   6  10   31.50    3.27
  -3   6  10   31.84    2.82
   3   6 -10   31.40    2.85
   3   6 -10   32.41    3.31
  -3   6   9  544.45   15.92
   3   6  -9  544.47   16.48
   3   6  -9  531.06   15.80
  -3   6   9  534.71   16.73
  -3   6   9  502.87   16.51
  -3   6   8  231.99    9.55
  -3   6   8  234.93    9.55
   3   6  -8  225.17    8.77
  -3   6   8  225.80   12.21
  -3   6   8  246.60    9.19
  -3   6   8  233.90    9.32
   3   6  -8  236.35    9.30
  -3   6   7   55.95    4.09
   3   6  -7   48.72    3.56
  -3   6   7   52.77    4.06
  -3   6   7   44.22    5.27
  -3   6   7   47.47    3.85
  -3   6   7   55.80    3.89
   3   6  -7   42.48    3.58
   3   6  -6   53.58    3.67
  -3   6   6   50.33    3.70
  -3   6   6   49.87    3.93
   3   6  -6   58.62    3.39
  -3   6   6   53.69    5.75
  -3   6   6   52.38    4.06
  -3   6   6   54.98    4.01
  -3   6   5   73.85    4.53
  -3   6   5   75.45    4.42
   3   6  -5   84.04    3.93
   3   6  -5   74.97    4.30
  -3   6   5   83.92    7.10
  -3   6   5   80.59    4.93
   3   6  -5   72.04    4.34
  -3   6   4  229.76    8.44
   3   6  -4  228.24    7.37
   3   6  -4  239.81    7.43
   3   6  -4  220.96    8.16
  -3   6   4  231.40    9.08
  -3   6   4  217.17    8.49
   3   6  -4  221.13    8.26
   3   6  -3  160.01    5.59
  -3   6   3  184.05    6.98
   3   6  -3  169.82    5.99
   3   6  -3  153.15    6.37
  -3   6   3  165.55    9.83
  -3   6   3  172.72    7.41
  -3   6   3  159.56    6.77
  -3   6   3  161.73    6.86
   3   6  -3  166.86    6.63
   3   6  -2    2.86    1.17
   3   6  -2    2.39    0.96
  -3   6   2    3.34    1.99
  -3   6   2    2.11    1.21
  -3   6   2    2.35    1.15
   3   6  -2    3.91    1.13
   3   6  -1  119.68    4.89
   3   6  -1  112.72    4.98
  -3   6   1  114.11    5.30
   3   6  -1  109.71    4.86
  -3   6   1  116.65    7.67
  -3   6   1  120.11    5.70
  -3   6   0  168.61    6.69
   3   6   0  166.23    6.17
   3   6   0  168.08    6.22
  -3   6   0  161.93    6.87
  -3   6   0  171.31    9.36
   3   6   1  700.06   18.35
  -3   6  -1  698.27   22.64
  -3   6  -1  700.67   19.10
   3   6   1  695.00   18.09
  -3   6  -1  667.60   19.10
   3   6   2  119.45    4.88
  -3   6  -2  131.04    7.67
  -3   6  -2  136.39    5.76
  -3   6  -2  130.47    5.89
  -3   6  -2  134.83    6.00
  -3   6  -3  131.99    5.96
   3   6   3  113.75    5.23
  -3   6  -3  116.48    6.90
  -3   6  -3  109.44    5.48
   3   6   3  119.80    5.15
   3   6   4  170.09    6.56
   3   6   4  155.43    6.76
  -3   6  -4  185.27    7.56
  -3   6  -4  196.01    7.72
  -3   6  -4  172.16    7.35
   3   6   5   46.83    3.45
   3   6   5   43.85    2.98
   3   6   5   42.46    2.87
  -3   6  -5   44.53    3.59
  -3   6  -5   45.69    3.67
   3   6   6    4.98    1.44
   3   6   6    4.75    1.34
   3   6   6    7.11    1.49
   3   6   6    4.42    1.55
  -3   6  -6    7.93    1.81
   3   6   7  182.31    8.06
   3   6   7  185.47    7.39
   3   6   7  202.12    6.97
   3   6   7  187.01    7.28
  -3   6  -7  185.78    8.13
  -3   6  -7  186.30    8.26
  -3   6  -7  188.28    7.54
   3   6   8  381.78   12.68
   3   6   8  388.37   13.51
   3   6   8  398.19   12.60
  -3   6  -8  412.57   12.81
  -3   6  -8  418.31   13.57
  -3   6  -8  426.53   14.00
   3   6   9   32.32    2.88
  -3   6  -9   31.93    2.83
  -3   6  -9   32.28    3.05
  -3   6  -9   33.85    3.32
   3   6   9   29.51    2.87
   3   6  10   17.41    2.22
   3   6  10   17.97    2.35
  -3   6 -10   24.22    2.82
   3   6  11   11.67    1.99
   3   6  12   38.26    2.87
  -3   6 -12   37.47    2.35
  -3   6 -13   13.97    1.46
   3   7 -13   37.68    2.44
   3   7 -12   45.95    3.14
   3   7 -12   40.92    2.47
  -3   7  11   45.19    3.61
   3   7 -11   44.78    3.02
   3   7 -11   44.02    3.43
  -3   7  10   89.91    5.25
  -3   7  10   90.15    5.37
   3   7 -10   93.10    4.84
  -3   7  10   87.89    4.88
   3   7 -10   93.11    5.36
  -3   7   9   31.26    3.35
  -3   7   9   32.72    2.87
   3   7  -9   33.08    3.01
  -3   7   9   26.69    2.89
  -3   7   9   31.17    3.20
   3   7  -9   24.93    2.97
  -3   7   8  121.77    6.69
  -3   7   8  131.82    6.79
  -3   7   8  111.44    8.64
  -3   7   8  126.91    6.55
  -3   7   8  139.78    6.44
   3   7  -8  140.47    6.45
   3   7  -8  135.32    6.68
   3   7  -7   18.86    2.52
  -3   7   7   19.71    3.83
  -3   7   7   19.49    2.81
  -3   7   7   23.01    2.71
  -3   7   7   21.41    2.80
  -3   7   7   13.55    2.40
  -3   7   7   16.91    2.41
  -3   7   6  110.42    6.03
   3   7  -6  106.92    5.59
  -3   7   6  104.21    5.93
  -3   7   6  103.61    6.11
  -3   7   6  110.08    8.65
  -3   7   6  104.28    5.86
  -3   7   6  111.00    5.76
   3   7  -6  108.77    5.80
   3   7  -5  224.64    7.68
   3   7  -5  215.31    8.45
  -3   7   5  218.98    8.92
  -3   7   5  208.71   12.24
  -3   7   5  225.33    9.48
  -3   7   5  217.70    8.91
  -3   7   5  230.56    8.82
   3   7  -5  209.11    8.49
   3   7  -4   44.89    2.86
  -3   7   4   43.66    3.50
   3   7  -4   42.15    2.71
  -3   7   4   40.77    3.44
   3   7  -4   47.80    3.49
   3   7  -3    8.11    1.51
   3   7  -3    7.59    1.65
   3   7  -3    6.07    1.09
  -3   7   3   10.03    1.94
  -3   7   3   10.46    2.83
  -3   7   3    8.16    1.91
  -3   7   3    6.41    1.60
   3   7  -3    6.33    1.53
  -3   7   2   13.75    2.21
   3   7  -2   12.29    1.85
  -3   7   2    9.98    2.75
   3   7  -2   12.31    1.84
   3   7  -2   14.85    1.85
  -3   7   2   10.72    1.91
   3   7  -1  223.52    7.65
   3   7  -1  207.28    7.65
  -3   7   1  204.01   11.36
  -3   7   1  206.57    8.56
  -3   7   1  198.76    8.19
  -3   7   1  207.40    8.17
   3   7  -1  208.75    7.52
  -3   7   0  264.06    9.37
   3   7   0  264.20    8.92
  -3   7   0  257.38   12.63
  -3   7   0  260.36    9.73
   3   7   0  258.97    8.81
   3   7   0  262.85    8.56
   3   7   1   24.56    2.35
   3   7   1   27.01    2.29
  -3   7  -1   30.54    3.96
  -3   7  -1   23.56    2.55
  -3   7  -1   28.44    2.67
  -3   7  -1   22.62    2.30
  -3   7  -2  275.36    9.66
  -3   7  -2  268.07    9.84
   3   7   2  267.82    8.54
  -3   7  -2  263.68    9.42
  -3   7  -2  285.34   10.07
  -3   7  -3   55.07    4.00
  -3   7  -3   49.44    3.76
  -3   7  -3   59.41    5.08
   3   7   3   53.23    3.50
  -3   7  -3   51.40    3.74
   3   7   4   50.68    3.39
  -3   7  -4   45.15    3.65
   3   7   5  140.38    5.96
  -3   7  -5  135.31    6.80
  -3   7  -5  132.55    6.64
   3   7   6   35.87    2.87
  -3   7  -6   35.74    3.09
  -3   7  -6   36.01    3.45
  -3   7  -6   35.06    3.40
   3   7   7  116.61    5.09
  -3   7  -7  112.21    6.14
  -3   7  -7  106.12    5.44
   3   7   8   36.20    2.84
  -3   7  -8   42.98    3.63
  -3   7  -8   39.32    3.58
  -3   7  -8   43.70    3.30
   3   7   9  197.07    7.48
  -3   7  -9  218.76    7.87
  -3   7  -9  201.64    8.52
   3   7  10   28.88    2.51
  -3   7 -10   40.96    3.35
  -3   7 -11   84.02    3.97
  -3   7 -12   28.73    1.77
   3   8 -13   39.39    2.11
   3   8 -12    7.46    1.02
   3   8 -12    6.19    1.28
   3   8 -11   33.89    2.40
   3   8 -11   25.87    2.51
   3   8 -10  285.87    9.60
   3   8 -10  295.81   10.26
   3   8  -9   76.95    4.41
  -3   8   9   70.18    4.17
  -3   8   9   69.84    3.89
   3   8  -9   71.91    4.59
   3   8  -8  113.80    5.69
  -3   8   8  102.95    5.50
  -3   8   7   12.72    2.15
   3   8  -7   13.90    2.25
  -3   8   7   13.39    3.28
  -3   8   7   11.14    2.00
   3   8  -7   15.17    2.36
  -3   8   6  126.21    6.20
   3   8  -6  120.10    6.05
  -3   8   6  113.42    9.16
  -3   8   6  107.94    5.91
   3   8  -6  113.73    6.04
  -3   8   5    7.86    2.88
  -3   8   5    5.54    1.79
   3   8  -5    5.27    1.19
  -3   8   5    4.18    1.82
  -3   8   5    5.04    1.68
   3   8  -5    3.65    1.54
   3   8  -4   10.02    1.60
  -3   8   4    6.69    1.82
   3   8  -4    7.73    1.36
  -3   8   4    6.57    1.77
   3   8  -4    7.96    1.94
   3   8  -4    8.17    1.82
   3   8  -3   86.40    4.36
   3   8  -3   80.28    4.72
   3   8  -3   84.02    4.67
  -3   8   3   70.44    7.08
  -3   8   3   83.31    5.46
  -3   8   3   77.12    4.24
   3   8  -3   80.28    3.75
  -3   8   3   81.95    5.01
   3   8  -2    1.69    1.21
   3   8  -2    1.49    1.27
  -3   8   2    2.05    1.60
  -3   8   2    1.93    2.12
  -3   8   2    2.90    1.12
  -3   8   2    0.58    1.15
   3   8  -2    3.29    1.34
  -3   8   1  239.66    8.92
   3   8  -1  241.11    8.64
   3   8  -1  251.87    8.86
  -3   8   1  259.58   10.02
  -3   8   1  231.84    9.34
   3   8  -1  239.51    8.40
   3   8   0   79.66    4.46
   3   8   0   79.85    4.26
  -3   8   0   87.98    7.31
  -3   8   0   78.06    5.00
  -3   8   0   75.64    4.56
  -3   8   0   70.83    4.65
  -3   8   0   75.98    4.19
   3   8   1  173.97    7.05
   3   8   1  181.64    6.76
  -3   8  -1  169.80   10.13
  -3   8  -1  181.16    7.68
  -3   8  -1  165.72    7.34
  -3   8  -1  170.16    7.08
  -3   8  -2   98.59    5.51
   3   8   2  104.63    5.24
   3   8   2  103.42    4.53
  -3   8  -2   98.89    7.26
  -3   8  -2  100.10    5.24
   3   8   3  123.58    5.82
  -3   8  -3  128.39    6.49
  -3   8  -3  124.02    6.09
   3   8   4  222.40    8.24
  -3   8  -4  212.16    8.88
  -3   8  -4  207.13    8.60
   3   8   5   82.51    4.52
  -3   8  -5   87.55    5.23
  -3   8  -6   51.66    3.66
   3   8   6   55.23    3.56
  -3   8  -6   58.76    4.30
  -3   8  -6   50.05    3.94
  -3   8  -7   12.63    1.97
  -3   8  -7   13.05    2.29
   3   8   7   17.49    2.11
  -3   8  -7   13.52    2.19
  -3   8  -8   69.24    3.97
  -3   8  -8   71.54    4.54
  -3   8  -9   20.82    2.06
  -3   8 -10   81.69    4.03
  -3   8 -11   32.26    2.11
  -3   8 -12   18.05    1.45
   3   9 -12   42.96    2.20
   3   9 -11   66.54    2.98
   3   9 -11   68.14    3.42
   3   9 -10   65.42    3.43
  -3   9   9   39.15    2.63
   3   9  -9   40.03    2.99
   3   9  -8   99.84    5.00
  -3   9   8   81.91    4.44
   3   9  -8   92.21    5.01
   3   9  -7   24.78    2.74
  -3   9   7   24.89    2.48
   3   9  -7   27.76    2.84
  -3   9   6   37.19    3.21
   3   9  -6   49.37    3.72
   3   9  -5   42.81    3.52
  -3   9   5   39.24    5.52
  -3   9   5   37.13    3.30
   3   9  -5   40.13    3.36
   3   9  -4    1.82    1.51
  -3   9   4    3.16    2.38
  -3   9   4    1.92    1.48
   3   9  -4    5.09    1.62
   3   9  -3   10.34    1.84
   3   9  -3    9.36    1.93
  -3   9   3   11.92    3.32
  -3   9   3   10.13    1.98
   3   9  -3    7.74    1.75
   3   9  -2  202.83    8.03
   3   9  -2  215.51    7.82
  -3   9   2  192.15   12.01
  -3   9   2  193.60    7.61
  -3   9   2  193.34    8.35
   3   9  -2  212.57    7.78
   3   9  -1  112.33    5.44
   3   9  -1  118.88    5.55
  -3   9   1  112.45    8.71
  -3   9   1  110.05    5.48
  -3   9   1  107.18    5.83
  -3   9   0  152.32    6.80
   3   9   0  155.38    6.62
  -3   9   0  138.41    6.09
   3   9   0  156.77    6.35
  -3   9   0  141.34    9.66
  -3   9   0  156.50    7.27
   3   9   1  296.37    9.65
   3   9   1  305.06   10.44
  -3   9  -1  305.62   10.84
  -3   9  -1  277.74   13.78
  -3   9  -1  305.83   10.14
   3   9   2  281.21    9.83
  -3   9  -2  279.37   10.27
  -3   9  -2  265.70    9.57
  -3   9  -3   39.63    3.41
  -3   9  -3   36.87    3.12
   3   9   4   36.30    3.01
  -3   9  -4   31.64    3.15
  -3   9  -4   32.49    2.94
   3   9   5  206.08    7.54
  -3   9  -5  180.02    7.42
  -3   9  -5  187.20    8.03
  -3   9  -5  189.80    7.80
   3   9   6  134.96    5.62
  -3   9  -6  122.96    5.63
  -3   9  -6  121.42    5.93
  -3   9  -7   23.19    2.27
  -3   9  -7   24.10    2.59
  -3   9  -7   22.47    2.41
  -3   9  -8   10.86    1.55
  -3   9  -8   11.48    1.78
  -3   9  -8   10.31    1.70
  -3   9  -9    6.45    1.33
  -3   9 -10   22.83    1.78
   3  10 -10   41.82    2.21
   3  10 -10   43.40    2.40
   3  10  -9   46.73    2.77
   3  10  -9   51.73    2.93
   3  10  -8  149.61    5.89
  -3  10   8  152.15    5.68
   3  10  -8  157.78    6.04
  -3  10   7   74.54    4.07
   3  10  -7   78.54    4.23
   3  10  -7   85.71    4.32
  -3  10   6  117.26    5.57
  -3  10   6  119.65    5.23
   3  10  -6  122.73    5.50
   3  10  -5  121.34    5.69
  -3  10   5  116.61    5.39
   3  10  -5  112.13    5.26
   3  10  -4   56.44    3.75
  -3  10   4   60.70    3.89
   3  10  -4   54.18    3.50
   3  10  -3   44.13    3.29
  -3  10   3   42.63    3.34
   3  10  -3   40.89    2.89
   3  10  -2   30.13    2.64
   3  10  -2   28.68    2.64
  -3  10   2   23.79    2.61
   3  10  -1   32.60    2.87
  -3  10   1   35.51    2.74
  -3  10   1   38.39    3.31
   3  10  -1   34.00    2.74
   3  10   0   97.46    4.93
   3  10   0   83.16    4.15
  -3  10   0   86.83    4.61
  -3  10  -1    0.71    1.07
  -3  10  -1    0.69    1.00
   3  10   1    2.90    1.53
  -3  10  -1    0.49    0.96
  -3  10  -2   14.27    1.97
  -3  10  -2   12.23    1.64
  -3  10  -2   12.51    1.90
  -3  10  -3    6.63    1.54
  -3  10  -3    4.67    1.39
  -3  10  -3    5.64    1.25
  -3  10  -4   51.35    3.50
  -3  10  -4   51.95    3.59
  -3  10  -4   45.49    3.12
   3  10   5    8.91    1.65
  -3  10  -5   11.38    1.87
  -3  10  -5    9.53    1.71
  -3  10  -5    9.32    1.52
  -3  10  -6   22.68    2.23
  -3  10  -6   24.09    2.15
  -3  10  -6   25.33    2.26
  -3  10  -7    4.06    1.07
  -3  10  -7    3.52    1.19
  -3  10  -8   13.63    1.55
  -3  10  -8   13.21    1.51
  -3  10  -9    5.85    0.97
  -3  10  -9    5.49    1.03
  -3  11   8    3.00    0.75
   3  11  -8    4.03    0.92
   3  11  -8    2.92    0.75
   3  11  -7    1.54    0.74
  -3  11   7    2.31    1.00
  -3  11   6   70.35    3.56
   3  11  -6   63.79    3.36
   3  11  -5   38.26    2.68
  -3  11   4    4.88    1.54
   3  11  -4    5.69    1.33
  -3  11   3   30.63    2.64
   3  11  -3   30.28    2.39
  -3  11   2   25.88    2.43
   3  11  -2   28.63    2.25
  -3  11   1   14.07    1.86
  -3  11   0   37.50    2.61
  -3  11  -1   15.34    1.67
   3  11   1   25.99    2.41
   3  11   2   12.28    1.91
  -3  11  -2    5.28    1.24
  -3  11  -3    5.25    1.21
  -3  11  -3    3.83    1.13
  -3  11  -4   19.28    1.82
  -3  11  -4   18.08    1.84
  -3  11  -5   21.25    1.87
  -3  11  -6   38.16    2.36
  -3  11  -7   73.31    3.08
   3  12  -5   68.07    2.68
   3  12  -4   14.74    1.22
  -3  12   4   16.96    1.57
  -3  12   3    1.38    0.93
  -3  12   2    0.34    0.83
  -3  12   1    4.15    0.81
  -3  12   1    4.33    0.99
  -3  12   0    4.60    0.92
  -3  12   0    4.97    0.90
  -3  12  -1   39.79    2.16
  -3  12  -2   22.16    1.58
  -3  12  -3   33.75    1.89
  -3  12  -4   79.82    3.02
   4 -12   2    1.49    0.51
  -4 -11   8   14.49    1.08
  -4 -11   8   13.15    1.11
  -4 -11   7   28.77    1.52
  -4 -11   6   25.48    1.51
  -4 -11   5   45.93    2.14
   4 -11   2   18.57    1.42
   4 -11   3   14.21    1.27
   4 -11   4    8.93    1.11
   4 -11   4    9.13    1.25
   4 -11   4    8.99    1.21
   4 -11   4    8.34    1.03
   4 -11   5   18.12    1.35
   4 -11   5   20.31    1.54
   4 -11   5   17.33    1.44
   4 -11   5   17.12    1.33
   4 -11   6   30.07    1.69
   4 -11   6   31.13    1.79
   4 -11   6   29.87    1.66
   4 -11   6   29.30    1.65
   4 -11   6   27.54    1.54
  -4 -10  10    2.60    0.68
  -4 -10  10    3.08    0.82
  -4 -10  10    2.86    0.69
  -4 -10   9    6.13    1.01
  -4 -10   9    6.34    0.95
  -4 -10   9    5.49    0.93
  -4 -10   8   44.30    2.31
  -4 -10   8   44.72    2.41
  -4 -10   7   34.40    2.11
  -4 -10   7   35.26    2.22
  -4 -10   6   84.46    3.65
   4 -10   2   12.98    1.61
   4 -10   3   16.16    1.66
   4 -10   4   58.72    2.84
   4 -10   4   62.92    3.28
   4 -10   4   64.44    3.27
   4 -10   5    0.56    0.95
   4 -10   5    0.10    0.77
   4 -10   5    0.71    0.92
   4 -10   6   13.59    1.61
   4 -10   6   14.56    1.67
   4 -10   6   11.60    1.51
   4 -10   6   11.24    1.33
   4 -10   6   12.86    1.56
   4 -10   7    7.46    1.22
   4 -10   7    4.28    1.01
   4 -10   7    6.14    1.13
   4 -10   7    4.72    1.05
   4 -10   7    6.44    1.16
   4 -10   8    1.07    0.67
   4 -10   8    0.21    0.70
   4 -10   8    0.35    0.69
   4 -10   8    1.33    0.72
   4 -10   8    0.74    0.73
   4 -10   8    1.84    0.81
   4 -10   8    0.76    0.77
   4 -10   8    1.41    0.65
   4 -10   8    0.07    0.71
  -4  -9  12    8.98    0.90
  -4  -9  11   27.62    1.76
  -4  -9  11   26.75    1.76
  -4  -9  11   26.30    1.75
  -4  -9  10    8.70    1.13
  -4  -9  10    7.88    1.12
  -4  -9  10    8.94    1.30
  -4  -9  10    9.10    1.25
  -4  -9   9   32.60    2.22
  -4  -9   9   39.60    2.50
  -4  -9   9   37.61    2.46
  -4  -9   9   33.50    2.07
  -4  -9   9   37.72    2.42
  -4  -9   8   58.28    3.25
  -4  -9   8   67.37    3.46
  -4  -9   8   68.88    3.60
  -4  -9   8   66.14    3.38
  -4  -9   7   23.44    2.14
   4  -9  -3   63.16    5.85
  -4  -9   3   67.95    5.31
   4  -9  -2   55.11    5.34
   4  -9  -1  240.69   11.64
   4  -9   0   60.99    5.46
   4  -9   1   68.63    6.16
   4  -9   1   68.84    5.81
   4  -9   2   19.94    2.10
   4  -9   2   25.94    3.90
   4  -9   3  211.77    7.65
   4  -9   4   93.83    4.48
   4  -9   4   98.33    4.67
   4  -9   5   13.07    1.63
   4  -9   5   12.23    1.53
   4  -9   5   14.85    1.87
   4  -9   5   14.42    1.96
   4  -9   5   15.55    2.03
   4  -9   6    9.17    1.58
   4  -9   6    7.83    1.60
   4  -9   6    4.92    1.17
   4  -9   6    6.67    1.42
   4  -9   6    7.42    1.47
   4  -9   6    8.02    1.59
   4  -9   7   12.18    1.75
   4  -9   7   12.44    1.76
   4  -9   7   15.73    1.88
   4  -9   7   11.88    1.56
   4  -9   7   13.79    1.64
   4  -9   7   11.60    1.61
   4  -9   7   10.49    1.68
   4  -9   8   10.05    1.53
   4  -9   8    7.31    1.36
   4  -9   8    8.33    1.40
   4  -9   8   10.66    1.60
   4  -9   8    9.77    1.35
   4  -9   8    8.09    1.25
   4  -9   8    7.88    1.30
   4  -9   9   69.40    3.34
   4  -9   9   73.11    3.41
   4  -9   9   79.50    3.50
   4  -9   9   77.40    3.45
   4  -9   9   71.50    3.25
   4  -9   9   79.74    3.63
   4  -9   9   70.58    2.94
   4  -9  10   22.47    1.52
   4  -9  10   25.66    1.67
   4  -9  10   19.91    1.44
   4  -9  10   21.30    1.66
  -4  -8  13   12.32    1.19
  -4  -8  13   10.09    1.06
  -4  -8  12   19.15    1.66
  -4  -8  12   18.69    1.54
  -4  -8  12   17.07    1.45
  -4  -8  12   17.25    1.57
  -4  -8  12   17.39    1.71
  -4  -8  12   15.05    1.49
  -4  -8  11   35.42    2.56
  -4  -8  11   32.61    2.26
  -4  -8  11   34.65    2.42
  -4  -8  11   35.51    2.41
  -4  -8  11   27.30    2.12
  -4  -8  10   12.30    1.88
  -4  -8  10   12.00    1.76
  -4  -8  10   10.64    1.62
  -4  -8  10   12.46    1.53
  -4  -8  10   11.57    1.63
  -4  -8   9   22.35    2.43
  -4  -8   9   29.45    2.61
  -4  -8   9   27.24    2.47
  -4  -8   9   26.07    2.15
  -4  -8   9   27.74    2.36
  -4  -8   8   95.48    4.85
  -4  -8   8   91.05    4.14
  -4  -8   7   30.28    2.31
  -4  -8   6   23.98    3.47
   4  -8  -6   22.36    3.82
  -4  -8   5   16.55    3.44
  -4  -8   5   24.71    3.59
  -4  -8   4   81.61    5.93
   4  -8  -4   77.48    6.64
  -4  -8   4   64.59    6.23
  -4  -8   3   31.72    3.69
   4  -8  -3   26.36    3.95
  -4  -8   2   94.99    6.07
   4  -8  -2   77.16    6.49
   4  -8  -1   66.46    5.87
   4  -8   0   10.36    2.64
   4  -8   1   65.48    5.35
   4  -8   1   69.75    6.18
   4  -8   1   60.42    5.48
   4  -8   2   16.36    3.24
   4  -8   2   20.53    3.25
   4  -8   2   16.33    3.00
   4  -8   2   18.11    1.99
   4  -8   3   11.22    1.73
   4  -8   3    9.97    2.78
   4  -8   3   11.12    2.62
   4  -8   3   13.56    2.80
   4  -8   4  289.23    9.68
   4  -8   4  284.40    9.27
   4  -8   4  300.03   13.51
   4  -8   4  274.05   12.55
   4  -8   4  292.95   12.69
   4  -8   5  196.81    7.23
   4  -8   5  173.79    6.85
   4  -8   5  182.33   10.28
   4  -8   5  183.20    9.54
   4  -8   5  183.27    9.47
   4  -8   6  347.25   10.87
   4  -8   6  317.96   10.48
   4  -8   6  356.97   11.33
   4  -8   6  345.15   11.21
   4  -8   7  283.68    9.61
   4  -8   7  293.55    9.73
   4  -8   7  288.21    9.61
   4  -8   7  296.69    9.90
   4  -8   7  288.99    9.82
   4  -8   7  280.19    9.81
   4  -8   7  307.79    9.97
   4  -8   8   10.98    1.74
   4  -8   8    9.80    1.75
   4  -8   8   10.31    1.77
   4  -8   8   11.50    1.80
   4  -8   8   11.92    1.84
   4  -8   8   10.24    1.74
   4  -8   8   10.24    1.77
   4  -8   9   67.29    3.68
   4  -8   9   65.84    3.59
   4  -8   9   60.10    3.38
   4  -8   9   65.67    3.62
   4  -8   9   68.33    3.65
   4  -8   9   63.07    3.53
   4  -8   9   61.89    3.54
   4  -8   9   64.62    3.12
   4  -8   9   68.44    3.80
   4  -8  10   14.38    1.68
   4  -8  10   12.60    1.54
   4  -8  10   16.28    1.73
   4  -8  10   12.57    1.45
   4  -8  10   11.38    1.46
   4  -8  10   14.08    1.73
   4  -8  10   13.85    1.30
   4  -8  11    1.49    0.66
   4  -8  11    1.38    0.67
  -4  -7  13   27.08    2.12
  -4  -7  13   26.43    1.78
  -4  -7  13   25.64    1.90
  -4  -7  13   25.21    1.96
  -4  -7  13   25.43    1.95
  -4  -7  12   41.92    3.01
  -4  -7  12   39.72    2.80
  -4  -7  12   37.56    2.64
  -4  -7  12   42.84    2.89
  -4  -7  12   41.42    2.57
  -4  -7  12   43.50    2.71
  -4  -7  11   62.63    3.99
  -4  -7  11   59.01    3.41
  -4  -7  11   66.27    3.83
  -4  -7  11   61.62    3.61
  -4  -7  11   55.49    3.28
  -4  -7  11   62.66    3.48
  -4  -7  10  193.35    8.10
  -4  -7  10  195.92    7.16
  -4  -7  10  215.14    7.95
  -4  -7  10  186.19    6.96
  -4  -7  10  196.88    7.40
  -4  -7  10  200.88    7.11
  -4  -7   9   28.12    2.83
  -4  -7   9   29.28    2.49
  -4  -7   9   33.31    2.70
  -4  -7   9   31.60    2.58
  -4  -7   8  116.86    7.57
  -4  -7   8  105.32    8.99
  -4  -7   8  119.58    5.12
  -4  -7   8  125.55    5.21
  -4  -7   7  157.41    6.01
  -4  -7   7  146.58    9.86
  -4  -7   7  168.43    9.05
  -4  -7   7  168.29   11.53
  -4  -7   6   10.48    3.16
  -4  -7   6    4.59    2.16
  -4  -7   6    7.52    2.34
   4  -7  -6    9.66    2.77
  -4  -7   6    7.54    1.36
  -4  -7   5   95.63    8.15
   4  -7  -5   95.16    7.34
  -4  -7   5   74.13    6.60
  -4  -7   5   81.89    6.02
  -4  -7   4   51.34    5.78
  -4  -7   4   61.10    4.98
   4  -7  -4   54.06    5.51
  -4  -7   4   57.18    5.48
  -4  -7   3   63.97    6.25
  -4  -7   3   79.92    5.58
  -4  -7   3   64.65    5.68
   4  -7  -3   76.32    6.34
  -4  -7   2   95.88    6.72
  -4  -7   2   96.65    7.27
  -4  -7   2  108.57    6.29
   4  -7  -2  116.63    7.59
  -4  -7   1   62.35    4.52
   4  -7  -1   54.81    5.13
   4  -7   0   60.03    4.73
   4  -7   0   47.66    4.72
   4  -7   1   18.52    3.09
   4  -7   1   20.24    3.03
   4  -7   2  186.33    9.85
   4  -7   2  173.06    9.24
   4  -7   2  176.05    9.46
   4  -7   2  189.64    6.97
   4  -7   3  748.26   19.82
   4  -7   3  756.01   24.43
   4  -7   3  735.51   23.81
   4  -7   3  768.65   23.80
   4  -7   3  707.25   19.54
   4  -7   3  739.78   19.84
   4  -7   4  345.51   10.84
   4  -7   4  341.39   10.56
   4  -7   4  302.04   10.18
   4  -7   4  310.36   13.33
   4  -7   4  310.89   14.16
   4  -7   4  329.09   13.68
   4  -7   4  340.98   10.68
   4  -7   5  134.45    5.67
   4  -7   5  125.86    5.69
   4  -7   5  132.85    5.85
   4  -7   5  128.80    8.46
   4  -7   5  122.94    7.60
   4  -7   5  127.71    7.69
   4  -7   5  133.77    8.11
   4  -7   5  125.72    5.60
   4  -7   6   34.35    2.86
   4  -7   6   38.57    3.99
   4  -7   6   35.85    4.62
   4  -7   6   40.04    4.25
   4  -7   6   35.61    2.95
   4  -7   6   32.57    4.09
   4  -7   6   37.37    3.18
   4  -7   6   40.10    3.18
   4  -7   7   26.20    2.47
   4  -7   7   32.56    2.83
   4  -7   7   28.82    2.77
   4  -7   7   27.72    2.67
   4  -7   7   23.66    3.73
   4  -7   7   28.89    2.91
   4  -7   7   31.24    2.89
   4  -7   7   26.65    2.74
   4  -7   8  161.42    6.66
   4  -7   8  148.42    6.28
   4  -7   8  155.91    6.60
   4  -7   8  163.43    6.78
   4  -7   8  166.34    6.96
   4  -7   8  170.50    6.95
   4  -7   8  150.73    6.70
   4  -7   8  150.58    6.55
   4  -7   9   20.62    2.35
   4  -7   9   16.48    1.99
   4  -7   9   19.05    2.29
   4  -7   9   15.75    2.11
   4  -7   9   15.89    1.75
   4  -7   9   16.14    2.16
   4  -7   9   16.04    2.21
   4  -7   9   18.43    2.29
   4  -7   9   19.34    2.28
   4  -7  10   44.59    3.09
   4  -7  10   45.78    2.94
   4  -7  10   42.18    3.02
   4  -7  10   49.37    3.22
   4  -7  10   42.93    2.83
   4  -7  10   42.27    2.99
   4  -7  10   47.30    3.03
   4  -7  10   42.93    2.80
   4  -7  10   43.42    2.50
   4  -7  11   36.10    2.42
   4  -7  11   40.18    2.66
   4  -7  11   34.31    2.19
   4  -7  11   35.50    2.40
   4  -7  11   34.55    2.23
   4  -7  11   31.87    2.51
   4  -7  12  115.91    4.05
   4  -7  12  107.79    3.69
  -4  -6  14    4.50    1.15
  -4  -6  14    2.99    0.80
  -4  -6  14    4.80    1.08
  -4  -6  13   29.81    2.65
  -4  -6  13   26.59    2.04
  -4  -6  13   24.52    2.26
  -4  -6  13   28.24    2.28
  -4  -6  12  294.38   10.14
  -4  -6  12  271.45    9.44
  -4  -6  12  273.45    8.87
  -4  -6  12  273.14    9.00
  -4  -6  12  279.87    9.22
  -4  -6  12  286.62    9.35
  -4  -6  11   22.85    2.42
  -4  -6  11   26.49    2.96
  -4  -6  11   22.32    2.26
  -4  -6  11   22.35    2.33
  -4  -6  11   21.09    2.44
  -4  -6  11   20.83    2.30
  -4  -6  11   23.87    2.41
  -4  -6  11   23.09    2.38
  -4  -6  10  114.09    7.43
  -4  -6  10  118.23    5.45
  -4  -6  10  127.67    6.07
  -4  -6  10  119.90    5.50
  -4  -6  10  122.80    5.72
  -4  -6  10  126.20    5.54
  -4  -6  10  127.22    5.56
  -4  -6   9   77.00    6.12
  -4  -6   9   77.83    4.22
  -4  -6   9   73.80    7.21
  -4  -6   9   78.17    6.03
  -4  -6   9   76.72    4.64
  -4  -6   9   80.48    4.31
  -4  -6   9   81.59    4.32
  -4  -6   9   78.16    4.16
  -4  -6   8  197.64    9.79
  -4  -6   8  199.79   10.08
  -4  -6   8  208.85   12.06
  -4  -6   8  214.56    7.59
  -4  -6   8  218.94   13.38
  -4  -6   8  198.40    7.27
  -4  -6   7   25.08    4.57
  -4  -6   7   28.98    3.45
  -4  -6   7   31.07    3.81
  -4  -6   7   34.36    2.54
  -4  -6   7   25.79    4.30
  -4  -6   7   32.41    2.47
  -4  -6   6   60.95    6.74
  -4  -6   6   56.63    5.91
  -4  -6   6   55.75    4.47
  -4  -6   6   66.15    5.34
  -4  -6   6   59.51    3.18
  -4  -6   5  203.29   12.16
  -4  -6   5  204.34   11.25
  -4  -6   5  227.03    9.12
   4  -6  -5  197.91   10.86
  -4  -6   5  221.54    9.91
  -4  -6   4   55.91    5.97
   4  -6  -4   59.27    5.50
  -4  -6   4   55.80    3.91
  -4  -6   4   55.92    4.54
  -4  -6   4   57.08    5.53
  -4  -6   3  105.22    6.12
   4  -6  -3  111.25    7.30
  -4  -6   3  109.79    7.56
  -4  -6   2   78.96    6.11
  -4  -6   2   76.04    4.88
   4  -6  -2   63.83    5.45
   4  -6  -1  100.39    5.72
  -4  -6   1  124.24    6.08
   4  -6  -1  105.70    6.77
  -4  -6   1  112.02    7.18
  -4  -6   0    2.69    1.70
   4  -6   0    1.70    1.19
  -4  -6   0    2.22    1.29
   4  -6   0    0.85    1.39
   4  -6   1  207.47    9.42
   4  -6   1  221.02    9.80
   4  -6   2   10.10    2.32
   4  -6   2   11.56    2.51
   4  -6   2    9.63    2.40
   4  -6   3   13.63    1.74
   4  -6   3   12.28    2.57
   4  -6   3   10.47    2.38
   4  -6   3   14.07    2.69
   4  -6   3   10.54    1.53
   4  -6   3   12.00    1.71
   4  -6   4  100.65    4.72
   4  -6   4   96.82    4.66
   4  -6   4  101.90    4.78
   4  -6   4   87.10    6.09
   4  -6   4  107.78    7.34
   4  -6   4   99.79    6.64
   4  -6   4   97.44    4.78
   4  -6   5   89.25    4.62
   4  -6   5   79.12    4.27
   4  -6   5   89.97    4.63
   4  -6   5   85.14    6.71
   4  -6   5   96.09    6.30
   4  -6   5   79.75    6.21
   4  -6   5   91.44    4.56
   4  -6   5   94.97    4.70
   4  -6   6   40.49    3.11
   4  -6   6   34.69    2.78
   4  -6   6   37.63    3.10
   4  -6   6   43.70    3.11
   4  -6   6   37.67    4.53
   4  -6   6   42.48    4.23
   4  -6   6   33.46    3.62
   4  -6   6   44.73    4.71
   4  -6   6   40.74    3.05
   4  -6   7   77.78    4.38
   4  -6   7   72.08    4.25
   4  -6   7   72.85    4.28
   4  -6   7   69.18    4.31
   4  -6   7   63.71    5.75
   4  -6   7   75.89    5.67
   4  -6   7   67.81    3.93
   4  -6   7   73.72    4.54
   4  -6   7   67.51    3.95
   4  -6   7   72.40    4.36
   4  -6   7   67.85    4.34
   4  -6   8   17.20    2.33
   4  -6   8   14.39    2.15
   4  -6   8   15.79    2.10
   4  -6   8   17.30    2.27
   4  -6   8   16.70    2.31
   4  -6   8   20.33    3.51
   4  -6   8   16.06    2.68
   4  -6   8   17.85    2.41
   4  -6   8   12.46    2.81
   4  -6   8   17.35    2.38
   4  -6   8   16.53    2.36
   4  -6   9  192.50    7.55
   4  -6   9  184.27    7.19
   4  -6   9  183.71    7.47
   4  -6   9  193.48    7.68
   4  -6   9  185.58    7.50
   4  -6   9  198.31    7.83
   4  -6   9  177.00    7.48
   4  -6   9  177.72    6.60
   4  -6  10  116.06    5.50
   4  -6  10  119.90    5.57
   4  -6  10  123.55    5.37
   4  -6  10  120.04    5.60
   4  -6  10  113.88    5.53
   4  -6  10  121.62    5.39
   4  -6  10  119.31    5.11
   4  -6  10  124.39    5.77
   4  -6  10  108.70    4.60
   4  -6  11   11.33    1.80
   4  -6  11    9.99    1.61
   4  -6  11   10.13    1.80
   4  -6  11    8.77    1.66
   4  -6  11    8.66    1.52
   4  -6  11   10.49    1.46
   4  -6  11   10.07    1.45
   4  -6  12   20.94    1.84
   4  -6  12   19.44    1.62
   4  -6  13   39.48    2.25
  -4  -5  15   85.65    3.43
  -4  -5  14   17.29    2.06
  -4  -5  14   19.51    1.67
  -4  -5  14   15.70    1.67
  -4  -5  14   17.33    1.86
  -4  -5  13    5.33    1.65
  -4  -5  13    6.04    1.64
  -4  -5  13    5.87    1.30
  -4  -5  13    3.14    1.30
  -4  -5  12  143.61    5.76
  -4  -5  12  137.13    6.69
  -4  -5  12  139.42    6.35
  -4  -5  12  133.26    5.92
  -4  -5  11  361.19   12.00
  -4  -5  11  348.64   12.39
  -4  -5  11  338.12   11.36
  -4  -5  11  347.90   11.10
  -4  -5  11  356.63   11.54
  -4  -5  11  348.62   11.39
  -4  -5  11  353.64   11.27
  -4  -5  11  362.48   11.24
  -4  -5  10    0.16    1.26
  -4  -5  10   -0.87    1.66
  -4  -5  10    1.03    1.65
  -4  -5  10    1.94    1.81
  -4  -5  10    0.55    1.50
  -4  -5  10    0.79    1.29
  -4  -5  10    0.16    1.38
  -4  -5  10    0.15    1.29
  -4  -5  10    0.57    1.36
  -4  -5   9  199.74    7.70
  -4  -5   9  203.32   10.13
  -4  -5   9  207.81    8.25
  -4  -5   9  201.01    7.67
  -4  -5   9  204.26   12.86
  -4  -5   9  202.10    7.46
  -4  -5   9  217.24    7.67
  -4  -5   8  598.66   22.98
  -4  -5   8  615.16   16.98
  -4  -5   8  606.14   20.00
  -4  -5   8  616.34   20.30
  -4  -5   8  622.38   16.97
  -4  -5   8  603.04   16.62
  -4  -5   8  650.81   24.83
  -4  -5   7  571.80   22.73
  -4  -5   7  568.09   21.43
  -4  -5   7  578.71   18.90
  -4  -5   7  570.51   18.29
  -4  -5   7  555.92   15.59
  -4  -5   7  568.76   15.50
  -4  -5   7  556.47   15.16
  -4  -5   6  213.68   12.39
  -4  -5   6  210.48   11.30
  -4  -5   6  202.45    8.82
  -4  -5   6  212.00    9.57
  -4  -5   6  214.08    6.91
  -4  -5   5  382.80   15.67
  -4  -5   5  352.04   16.38
  -4  -5   5  364.56   12.30
  -4  -5   5  370.74   13.26
  -4  -5   4  466.46   17.58
  -4  -5   4  449.38   13.76
  -4  -5   4  444.18   14.78
  -4  -5   3  162.33    9.07
  -4  -5   3  158.70    6.30
  -4  -5   3  169.18    7.46
   4  -5  -3  159.74    8.41
   4  -5  -2   71.82    4.24
  -4  -5   2   87.04    4.87
   4  -5  -2   85.16    5.76
  -4  -5   2   92.17    6.51
  -4  -5   1  149.80    8.58
   4  -5  -1  180.45    7.48
  -4  -5   1  161.35    6.82
   4  -5  -1  177.01    8.45
   4  -5   0  168.75    7.72
  -4  -5   0  171.96    6.64
   4  -5   0  167.85    8.17
   4  -5   1  351.48   12.73
   4  -5   1  336.00   12.67
   4  -5   2    6.51    1.15
   4  -5   2    6.78    1.79
   4  -5   2    7.48    1.98
   4  -5   2    6.70    1.17
   4  -5   3  164.29    6.25
   4  -5   3  183.32    8.94
   4  -5   3  162.06    7.96
   4  -5   3  174.20    8.44
   4  -5   3  161.29    6.00
   4  -5   4  321.77   10.01
   4  -5   4  296.41    9.84
   4  -5   4  329.13   13.35
   4  -5   4  327.46   10.15
   4  -5   4  324.05   12.20
   4  -5   4  311.29   12.61
   4  -5   4  327.93   10.24
   4  -5   5   18.43    2.06
   4  -5   5   20.16    2.11
   4  -5   5   20.98    3.22
   4  -5   5   19.84    2.86
   4  -5   5   15.71    2.84
   4  -5   5   17.44    2.04
   4  -5   5   19.51    2.15
   4  -5   5   18.65    2.04
   4  -5   6    6.02    1.56
   4  -5   6    5.43    1.36
   4  -5   6    5.55    1.52
   4  -5   6    6.65    1.54
   4  -5   6    5.12    1.80
   4  -5   6    5.72    1.63
   4  -5   6    5.97    1.37
   4  -5   6    6.42    2.23
   4  -5   6    4.17    1.44
   4  -5   7  161.21    6.82
   4  -5   7  169.70    7.06
   4  -5   7  152.07    9.18
   4  -5   7  155.34    8.13
   4  -5   7  155.35    9.25
   4  -5   7  153.69    6.65
   4  -5   7  161.94    6.61
   4  -5   7  174.57    7.21
   4  -5   7  165.39    6.93
   4  -5   7  156.55    6.85
   4  -5   8   72.28    4.14
   4  -5   8   81.10    4.69
   4  -5   8   74.15    4.34
   4  -5   8   80.52    6.57
   4  -5   8   71.48    5.37
   4  -5   8   69.77    6.25
   4  -5   8   80.80    4.73
   4  -5   8   76.88    4.57
   4  -5   8   70.99    4.47
   4  -5   9   63.60    3.84
   4  -5   9   56.24    4.05
   4  -5   9   60.44    3.82
   4  -5   9   56.51    4.83
   4  -5   9   55.09    5.58
   4  -5   9   66.55    4.30
   4  -5   9   56.79    5.47
   4  -5   9   60.71    4.13
   4  -5   9   58.75    3.32
   4  -5  10   13.29    1.99
   4  -5  10   15.96    2.27
   4  -5  10   15.96    2.10
   4  -5  10   13.80    1.92
   4  -5  10   16.46    2.01
   4  -5  10   16.73    2.31
   4  -5  10   12.75    1.65
   4  -5  10   13.85    2.26
   4  -5  11   27.49    2.52
   4  -5  11   33.01    2.66
   4  -5  11   31.61    2.42
   4  -5  11   30.12    2.38
   4  -5  11   31.81    2.88
   4  -5  12   11.90    1.63
   4  -5  12    9.60    1.34
   4  -5  13   30.42    1.96
   4  -4 -15   16.85    1.42
  -4  -4  15   22.47    1.74
  -4  -4  14   15.98    1.68
  -4  -4  14   15.59    1.90
  -4  -4  14   15.53    1.77
   4  -4 -14   15.62    1.82
  -4  -4  14   16.61    2.08
  -4  -4  14   15.94    1.72
  -4  -4  13   32.93    2.53
   4  -4 -13   32.79    2.79
  -4  -4  13   28.78    2.58
  -4  -4  13   33.58    2.66
  -4  -4  13   30.97    2.69
  -4  -4  13   33.61    3.07
  -4  -4  12  210.08    7.59
   4  -4 -12  202.24    8.11
  -4  -4  12  211.31    7.80
  -4  -4  12  206.26    8.34
  -4  -4  11  257.80   10.02
   4  -4 -11  215.09   12.11
  -4  -4  11  250.28   12.12
   4  -4 -11  246.78    9.29
  -4  -4  11  250.60    9.24
  -4  -4  11  235.74   11.22
  -4  -4  11  265.26    9.66
  -4  -4  11  238.86   13.54
  -4  -4  11  231.53    9.66
  -4  -4  11  248.43    8.64
  -4  -4  11  251.65    9.20
  -4  -4  11  246.64    8.74
   4  -4 -10  215.01   11.65
  -4  -4  10  223.83    7.98
  -4  -4  10  207.33   12.50
   4  -4 -10  212.87    8.47
  -4  -4  10  219.02    9.11
  -4  -4  10  220.26    8.41
  -4  -4  10  178.48   10.61
  -4  -4  10  237.65   11.25
  -4  -4  10  207.54   10.23
  -4  -4  10  220.53    8.69
  -4  -4  10  224.85    8.36
  -4  -4  10  218.16    8.19
  -4  -4  10  222.05    8.04
  -4  -4  10  226.39    8.02
  -4  -4   9  229.68    8.33
  -4  -4   9  208.38    8.84
  -4  -4   9  222.16   10.59
  -4  -4   9  221.97    8.08
  -4  -4   9  224.54    8.60
  -4  -4   9  229.90   12.77
  -4  -4   9  212.96   12.32
   4  -4  -9  219.83   11.49
   4  -4  -9  208.48    8.26
  -4  -4   9  229.73    8.22
  -4  -4   9  232.37    8.23
  -4  -4   9  221.01   13.08
  -4  -4   9  216.17    7.81
  -4  -4   9  234.04    7.95
  -4  -4   8   26.87    4.23
   4  -4  -8   36.17    2.83
  -4  -4   8   28.35    2.33
  -4  -4   8   30.01    2.58
  -4  -4   8   31.84    4.67
  -4  -4   8   29.66    2.99
  -4  -4   8   26.13    3.35
  -4  -4   8   28.77    2.49
  -4  -4   8   30.88    3.61
  -4  -4   8   32.57    2.61
   4  -4  -8   28.39    4.03
  -4  -4   8   29.96    2.42
  -4  -4   7  215.52   11.41
  -4  -4   7  208.67   11.96
   4  -4  -7  211.36   10.41
  -4  -4   7  207.91    9.44
   4  -4  -7  221.53    7.84
  -4  -4   7  222.47    7.52
  -4  -4   7  226.41    9.49
  -4  -4   7  233.42   11.83
  -4  -4   7  214.30    7.35
  -4  -4   7  217.22    7.57
  -4  -4   7  203.74    7.02
  -4  -4   6   25.11    4.06
  -4  -4   6   23.49    3.71
   4  -4  -6   31.67    3.64
  -4  -4   6   25.76    2.75
  -4  -4   6   24.77    3.01
  -4  -4   6   22.73    3.54
  -4  -4   6   23.94    1.96
  -4  -4   6   25.34    1.89
   4  -4  -5  450.24   15.83
  -4  -4   5  464.40   17.36
  -4  -4   5  459.70   14.09
  -4  -4   5  459.43   14.81
   4  -4  -4   25.74    3.00
  -4  -4   4   27.81    2.44
  -4  -4   4   28.24    2.88
  -4  -4   4   29.27    3.76
  -4  -4   3 1060.16   29.18
  -4  -4   3 1071.77   27.95
  -4  -4   3 1098.37   31.35
   4  -4  -3 1084.35   27.08
  -4  -4   3 1082.26   26.72
   4  -4  -3 1085.04   29.12
  -4  -4   2 1644.60   40.95
   4  -4  -2 1608.05   39.29
  -4  -4   2 1577.61   37.82
  -4  -4   2 1659.29   39.52
  -4  -4   2 1650.44   43.28
   4  -4  -1  814.23   22.44
   4  -4  -1  813.14   22.08
  -4  -4   1  835.21   21.40
   4  -4  -1  816.62   23.36
  -4  -4   1  816.76   23.03
   4  -4   0    7.46    1.85
   4  -4   0   10.27    1.72
  -4  -4   0    8.10    1.34
   4  -4   0    9.63    1.64
  -4  -4   0   10.15    1.86
   4  -4   1  757.89   21.42
  -4  -4  -1  755.92   21.95
   4  -4   1  757.88   21.87
   4  -4   1  754.75   21.90
  -4  -4  -1  781.04   19.08
   4  -4   2  824.47   23.94
  -4  -4  -2  872.44   24.81
   4  -4   2  914.74   24.91
   4  -4   2  879.42   24.61
   4  -4   3   98.92    5.83
   4  -4   3  117.08    4.76
   4  -4   3  104.98    6.32
  -4  -4  -3  100.09    6.22
   4  -4   3  117.10    5.99
   4  -4   3  117.68    6.43
   4  -4   4   28.89    2.30
   4  -4   4   26.06    3.05
   4  -4   4   29.29    2.32
   4  -4   4   32.01    3.52
   4  -4   4   27.19    2.22
   4  -4   4   24.66    2.78
  -4  -4  -4   27.07    3.43
   4  -4   4   29.88    3.34
   4  -4   4   25.37    2.11
   4  -4   4   27.19    2.30
   4  -4   5  156.30    6.08
   4  -4   5  151.18    6.00
   4  -4   5  142.09    7.88
   4  -4   5  158.68    6.21
   4  -4   5  146.68    8.01
   4  -4   5  142.42    5.86
   4  -4   5  154.22    6.03
   4  -4   5  150.88    7.15
  -4  -4  -5  141.54    8.59
   4  -4   5  153.34    5.73
   4  -4   5  149.95    6.01
   4  -4   5  153.72    6.19
   4  -4   6   95.36    4.71
   4  -4   6  103.04    4.88
   4  -4   6  101.18    4.84
   4  -4   6   91.60    6.48
   4  -4   6   95.45    4.77
   4  -4   6   97.20    6.65
   4  -4   6  104.74    4.99
   4  -4   6  100.22    4.78
  -4  -4  -6  102.96    7.47
   4  -4   6   93.88    5.62
   4  -4   6   90.82    4.86
   4  -4   6  102.05    6.85
   4  -4   6   83.80    4.38
   4  -4   6   91.22    4.78
   4  -4   6   91.80    4.68
   4  -4   7  229.32    8.44
   4  -4   7  201.03   10.70
   4  -4   7  219.01    8.35
   4  -4   7  228.16    8.12
   4  -4   7  217.34    8.04
   4  -4   7  224.46    8.47
   4  -4   7  232.24    9.76
   4  -4   7  233.85    8.55
   4  -4   7  230.09    8.27
   4  -4   7  225.04   11.04
  -4  -4  -7  215.93   11.92
   4  -4   7  215.98   11.06
   4  -4   7  234.75    8.33
   4  -4   7  238.60    8.66
   4  -4   7  230.25    8.44
   4  -4   7  218.74    8.32
   4  -4   8   39.94    3.25
   4  -4   8   39.61    3.12
   4  -4   8   34.94    2.80
   4  -4   8   38.38    3.08
   4  -4   8   36.15    3.13
   4  -4   8   35.81    2.90
   4  -4   8   38.93    3.86
  -4  -4  -8   36.23    4.96
   4  -4   8   32.10    4.31
   4  -4   8   30.81    4.34
   4  -4   8   36.67    3.22
   4  -4   8   37.48    3.17
   4  -4   8   45.13    4.75
   4  -4   8   38.70    3.26
   4  -4   8   35.62    2.98
   4  -4   9  274.28    9.95
   4  -4   9  240.51   12.66
   4  -4   9  279.21    9.81
   4  -4   9  277.11    9.43
   4  -4   9  267.94    9.72
   4  -4   9  277.39   10.06
   4  -4   9  272.81    9.87
   4  -4   9  257.91   11.11
  -4  -4  -9  234.49   11.86
   4  -4   9  271.83   13.26
   4  -4   9  271.88   12.56
  -4  -4  -9  276.06   14.30
   4  -4   9  287.18   10.13
   4  -4   9  274.47    8.67
   4  -4   9  274.79    9.99
   4  -4   9  277.96    9.74
   4  -4  10  181.80    7.59
   4  -4  10  182.40    7.64
   4  -4  10  178.48    7.64
   4  -4  10  199.55    7.54
   4  -4  10  185.18    7.09
   4  -4  10  186.77    7.22
   4  -4  10  200.32    7.14
   4  -4  10  200.50    8.01
   4  -4  10  181.48    6.51
   4  -4  11   73.25    4.44
   4  -4  11   80.77    4.37
   4  -4  11   74.32    4.30
   4  -4  11   75.53    4.14
   4  -4  11   80.81    3.98
   4  -4  11   88.51    4.12
   4  -4  11   77.28    4.67
   4  -4  12   87.11    4.09
   4  -4  12   72.36    3.89
   4  -4  13   18.01    1.68
  -4  -3  16   10.11    1.22
   4  -3 -15   43.00    2.79
  -4  -3  15   36.41    2.45
  -4  -3  14  206.70    7.95
  -4  -3  14  209.93    7.03
  -4  -3  14  198.76    7.43
  -4  -3  14  201.87    7.37
   4  -3 -14  212.00    7.99
  -4  -3  13   45.45    3.70
  -4  -3  13   44.16    3.33
   4  -3 -13   42.40    3.51
  -4  -3  13   44.06    2.99
  -4  -3  13   40.24    3.44
  -4  -3  13   48.99    3.14
  -4  -3  13   44.91    3.35
  -4  -3  12   18.95    2.74
  -4  -3  12   16.31    3.00
   4  -3 -12   11.50    3.18
   4  -3 -12   16.69    2.47
  -4  -3  12   19.13    3.50
  -4  -3  12   17.32    2.08
  -4  -3  12   14.73    3.66
  -4  -3  12   18.67    2.60
  -4  -3  12   18.98    2.20
  -4  -3  12   14.21    2.19
  -4  -3  12   17.25    2.70
  -4  -3  11  303.10   11.33
   4  -3 -11  289.48   14.94
   4  -3 -11  318.99   11.37
  -4  -3  11  315.25   16.39
  -4  -3  11  300.61   12.91
  -4  -3  11  308.34   10.11
  -4  -3  11  293.16   11.52
  -4  -3  11  327.09   10.93
  -4  -3  11  321.43   11.13
  -4  -3  11  301.17   13.80
  -4  -3  11  295.65   10.14
  -4  -3  10  111.36    7.17
   4  -3 -10  120.93    8.91
  -4  -3  10  124.31    5.52
   4  -3 -10  136.30    6.46
  -4  -3  10  122.76    5.89
  -4  -3  10  126.24    6.70
  -4  -3  10  109.95    7.47
  -4  -3  10  134.66    8.21
  -4  -3  10  122.00    9.55
  -4  -3  10  121.04    6.03
  -4  -3  10  128.71    5.90
  -4  -3  10  122.07    5.60
  -4  -3  10  133.87    5.63
   4  -3  -9   36.45    3.16
  -4  -3   9   32.81    2.88
  -4  -3   9   30.22    3.19
  -4  -3   9   32.69    3.84
  -4  -3   9   30.48    2.53
  -4  -3   9   40.89    5.11
  -4  -3   9   28.05    4.64
  -4  -3   9   28.00    2.78
   4  -3  -9   34.43    4.60
  -4  -3   9   33.72    2.75
  -4  -3   9   33.52    2.69
  -4  -3   9   31.51    2.77
  -4  -3   9   30.67    2.57
  -4  -3   9   40.99    5.32
  -4  -3   9   31.38    2.52
  -4  -3   9   34.36    3.79
  -4  -3   8  184.86   11.00
  -4  -3   8  173.82   10.65
   4  -3  -8  181.48    7.24
  -4  -3   8  180.80    8.70
   4  -3  -8  174.45    9.95
  -4  -3   8  180.76    6.79
  -4  -3   8  175.25    7.59
  -4  -3   8  177.45    6.82
  -4  -3   8  175.90   10.40
  -4  -3   8  175.04    6.64
  -4  -3   8  178.77    6.62
  -4  -3   8  169.65    6.33
  -4  -3   8  178.22    6.42
   4  -3  -7  623.06   21.04
  -4  -3   7  615.13   22.33
  -4  -3   7  604.90   22.36
   4  -3  -7  597.83   17.12
  -4  -3   7  624.16   16.61
  -4  -3   7  651.18   19.14
  -4  -3   7  619.42   18.97
  -4  -3   7  640.19   16.84
  -4  -3   7  613.89   16.40
  -4  -3   7  630.77   21.74
  -4  -3   7  620.20   16.15
  -4  -3   7  603.02   16.13
   4  -3  -6  246.90   11.02
  -4  -3   6  245.80    9.34
  -4  -3   6  239.32    9.54
  -4  -3   6  239.25   11.55
  -4  -3   5  290.14   12.64
  -4  -3   5  311.93   10.32
  -4  -3   5  307.41   10.78
   4  -3  -5  322.26   12.38
  -4  -3   4  274.94   11.14
   4  -3  -4  273.06   11.00
  -4  -3   4  287.84    9.19
  -4  -3   4  291.33    9.89
  -4  -3   4  294.39   12.15
   4  -3  -3  249.98    9.92
  -4  -3   3  234.66    9.78
  -4  -3   3  246.23   10.71
  -4  -3   3  249.40    7.78
  -4  -3   3  248.62    8.58
   4  -3  -3  261.39    9.86
  -4  -3   2  342.90   11.93
   4  -3  -2  345.77   10.42
  -4  -3   2  315.76   12.52
  -4  -3   2  323.00    8.97
  -4  -3   2  330.23   10.09
   4  -3  -2  328.39   11.56
   4  -3  -2  312.23   11.24
  -4  -3   1 1482.67   37.02
  -4  -3   1 1411.71   34.24
   4  -3  -1 1431.35   35.30
   4  -3   0  158.66    7.02
  -4  -3   0  159.26    7.31
   4  -3   0  147.80    6.46
  -4  -3   0  157.93    5.32
   4  -3   1  806.39   22.65
  -4  -3  -1  814.96   19.48
  -4  -3  -1  818.56   23.13
   4  -3   1  799.06   22.30
   4  -3   1  821.51   22.32
   4  -3   2  457.02   14.95
   4  -3   2  468.87   14.79
  -4  -3  -2  464.17   15.44
   4  -3   2  462.80   14.69
   4  -3   3    6.43    1.58
   4  -3   3    7.07    1.80
   4  -3   3    6.62    1.49
   4  -3   3    6.85    1.78
  -4  -3  -3    4.96    1.73
   4  -3   4   13.00    1.54
   4  -3   4   12.78    1.52
   4  -3   4    9.52    1.68
   4  -3   4   12.36    1.60
   4  -3   4   12.84    2.25
   4  -3   4   12.86    1.57
   4  -3   4   10.55    2.15
  -4  -3  -4   13.95    2.66
   4  -3   5  259.11    8.59
   4  -3   5  275.63    8.78
   4  -3   5  271.14   11.59
   4  -3   5  275.87   11.28
   4  -3   5  264.31    8.57
   4  -3   5  261.84   11.02
   4  -3   5  267.29    8.79
   4  -3   5  256.34    8.69
   4  -3   5  259.91    9.53
   4  -3   5  258.57    8.79
  -4  -3  -5  279.18   12.61
   4  -3   5  269.03    8.65
   4  -3   5  270.30    8.84
   4  -3   5  257.46    8.51
   4  -3   6  100.98    4.78
   4  -3   6   92.09    4.58
   4  -3   6   88.35    4.21
   4  -3   6   99.97    4.43
   4  -3   6   90.00    5.11
   4  -3   6   92.44    6.61
   4  -3   6   92.46    4.54
   4  -3   6   93.14    4.65
   4  -3   6   91.29    4.78
   4  -3   6   98.40    6.33
  -4  -3  -6   79.28    6.79
   4  -3   6   92.10    6.48
   4  -3   6   94.97    6.90
   4  -3   6   91.49    4.66
   4  -3   6   94.41    4.55
   4  -3   6   92.98    4.70
   4  -3   7  242.79    9.08
   4  -3   7  240.49    8.85
   4  -3   7  260.42    8.63
   4  -3   7  245.14    8.19
   4  -3   7  255.07    8.63
   4  -3   7  260.21    8.99
   4  -3   7  223.05   11.57
   4  -3   7  257.73    9.12
   4  -3   7  242.28    9.19
   4  -3   7  255.94   11.34
   4  -3   7  250.76    8.95
   4  -3   7  257.55    9.94
   4  -3   7  257.51   12.71
  -4  -3  -7  255.18   13.29
   4  -3   7  250.32   11.94
   4  -3   7  246.41    8.83
   4  -3   7  247.30    8.53
   4  -3   8   15.54    2.04
   4  -3   8   14.03    2.17
   4  -3   8   16.36    1.98
   4  -3   8   14.56    1.98
   4  -3   8   14.90    2.20
   4  -3   8   15.41    2.21
   4  -3   8   14.45    2.27
   4  -3   8   13.22    2.00
   4  -3   8   16.26    2.83
   4  -3   8   15.90    2.47
   4  -3   8   11.24    2.81
   4  -3   8   14.86    3.20
   4  -3   8   19.30    3.64
   4  -3   8   14.10    2.13
  -4  -3  -8    7.40    2.67
   4  -3   8   13.97    1.58
   4  -3   8   14.60    2.14
   4  -3   8   16.87    2.12
   4  -3   9   95.53    5.06
   4  -3   9   90.54    5.27
   4  -3   9  100.15    5.23
   4  -3   9   93.10    5.43
   4  -3   9   97.73    4.86
   4  -3   9   97.66    5.18
   4  -3   9   98.00    5.35
   4  -3   9   87.55    4.56
   4  -3   9  103.72    8.32
   4  -3   9  106.90    7.09
   4  -3   9   83.15    7.41
   4  -3   9   99.52    5.24
  -4  -3  -9   92.98    8.27
   4  -3   9   96.74    7.75
   4  -3   9   96.91    4.53
   4  -3   9   95.15    5.20
   4  -3   9   97.16    5.29
   4  -3   9   98.18    4.26
   4  -3  10   14.04    2.18
   4  -3  10   20.03    2.70
   4  -3  10   17.05    2.38
   4  -3  10   16.39    2.21
  -4  -3 -10   14.72    3.24
   4  -3  10   17.97    2.52
   4  -3  10   15.97    2.50
   4  -3  10   21.42    4.04
   4  -3  10   19.30    2.10
   4  -3  10   14.38    2.04
   4  -3  10   15.92    2.87
   4  -3  10   14.96    2.11
   4  -3  10   13.85    3.35
   4  -3  10   15.65    1.94
   4  -3  10   16.11    2.29
  -4  -3 -10   22.88    4.45
   4  -3  10   14.74    1.70
[truncated: 470,244 more chars]
